# Supplementary material for: Bis(2-hy­droxy­benzoato-κO)bis­[3-(4-meth­oxy­phen­yl)-4-(4-methyl­phen­yl)-5-(2-pyrid­yl)-4H-1,2,4-triazole-κ2 N 1,N 5]copper(II) dihydrate
Source: Acta Crystallogr Sect E Struct Rep Online. 2011 May 7;67(Pt 6):m697. doi: 10.1107/S1600536811016126 (PMC3120391; doi:10.1107/S1600536811016126)
Supplement: Supplementary file 1 [file e-67-0m697-sup1.cif]

##############################################################################
#                                                                            #
# This CIF contains the data in a paper accepted for publication in          #
# Acta Crystallographica Section E. It conforms to the requirements of       #
# Notes for Authors for Acta Crystallographica Section E, and has been       #
# peer reviewed under the auspices of the IUCr Commission on Journals.       #
#                                                                            #
# Full details of the Crystallographic Information File format               #
# are given in the paper "The Crystallographic Information File (CIF):       #
# a New Standard Archive File for Crystallography" by S. R. Hall, F. H.      #
# Allen and I. D. Brown [Acta Cryst. (1991), A47, 655-685].                  #
#                                                                            #
# The current version of the core CIF dictionary is obtainable from          #
# ftp://ftp.iucr.org/pub/cif_core.dic.                                       #
#                                                                            #
# Software is freely available for graphical display of the structure(s)     #
# in this CIF. For information consult the CIF software page                 #
# http://www.iucr.org/resources/cif/software.                                #
#                                                                            #
# This file may be used for bona fide research purposes within the           #
# scientific community so long as proper attribution is given to the journal # 
# article from which it was obtained.                                        #
#                                                                            #
##############################################################################
data_I
_audit_creation_method     SHELXL-97
_chemical_name_systematic
;
Bis(2-hydroxybenzoato-\k<i>O</i>)bis[3-(4-methoxyphenyl)-4-(4-methylphenyl)-
5-(2-pyridyl)-4<i>H</i>-1,2,4-triazole-\k^2^<i>N</i>^1^,<i>N</i>^5^]copper(II)
dihydrate
;
_chemical_name_common     ?
_chemical_formula_moiety     'C56 H46 Cu N8 O8, 2(H2 O)'
_chemical_formula_sum     'C56 H50 Cu N8 O10'
_chemical_formula_iupac     '[Cu (C7 H5 O3)2 (C21 H18 N4 O)2], 2H2 O'
_chemical_formula_weight     1058.58
_chemical_melting_point     ?
_symmetry_cell_setting     triclinic
_symmetry_space_group_name_H-M     'P -1'
_symmetry_space_group_name_Hall     '-P 1'
loop_
    _symmetry_equiv_pos_as_xyz
    'x, y, z'
    '-x, -y, -z'
_cell_length_a     8.5933(12)
_cell_length_b     10.6467(15)
_cell_length_c     14.578(2)
_cell_angle_alpha     103.556(2)
_cell_angle_beta     91.501(2)
_cell_angle_gamma     101.843(2)
_cell_volume     1265.1(3)
_cell_formula_units_Z     1
_cell_measurement_reflns_used     9999
_cell_measurement_theta_min     2.434
_cell_measurement_theta_max     25.72
_cell_measurement_temperature     296(2)
_exptl_crystal_description     rhombic
_exptl_crystal_colour     'blue '
_exptl_crystal_size_max     0.14
_exptl_crystal_size_mid     0.13
_exptl_crystal_size_min     0.12
_exptl_crystal_density_diffrn     1.389
_exptl_crystal_density_meas     ?
_exptl_crystal_density_method     'not measured'
_exptl_crystal_F_000     551
_exptl_absorpt_coefficient_mu     0.501
_exptl_absorpt_correction_type     multi-scan
_exptl_absorpt_process_details     '(SADABS; Sheldrick, 2003)'
_exptl_absorpt_correction_T_min     0.9332
_exptl_absorpt_correction_T_max     0.9423
_exptl_special_details
;
;
_diffrn_ambient_temperature     296(2)
_diffrn_radiation_type     MoK\a
_diffrn_radiation_wavelength     0.71073
_diffrn_radiation_source     'fine-focus sealed tube'
_diffrn_radiation_monochromator     graphite
_diffrn_measurement_device_type     'Bruker APEXII CCD'
_diffrn_measurement_method     \w
_diffrn_detector_area_resol_mean     ?
_diffrn_reflns_number     9025
_diffrn_reflns_av_R_equivalents     0.0240
_diffrn_reflns_av_sigmaI/netI     0.0333
_diffrn_reflns_theta_min     1.44
_diffrn_reflns_theta_max     25.01
_diffrn_reflns_theta_full     25.01
_diffrn_measured_fraction_theta_max     0.989
_diffrn_measured_fraction_theta_full     0.989
_diffrn_reflns_limit_h_min     -10
_diffrn_reflns_limit_h_max     10
_diffrn_reflns_limit_k_min     -12
_diffrn_reflns_limit_k_max     12
_diffrn_reflns_limit_l_min     -17
_diffrn_reflns_limit_l_max     17
_diffrn_standards_number     0
_diffrn_standards_interval_count     .
_diffrn_standards_interval_time     .
_diffrn_standards_decay_%     .
_refine_special_details
;
Refinement of <i>F</i>^2^ against ALL reflections. The weighted <i>R</i>-factor
<i>wR</i> and goodness of fit <i>S</i> are based on <i>F</i>^2^, conventional
<i>R</i>-factors <i>R</i> are based on <i>F</i>, with <i>F</i> set to zero for
negative <i>F</i>^2^. The threshold expression of <i>F</i>^2^ >
\s(<i>F</i>^2^) is used only for calculating <i>R</i>-factors(gt) <i>etc</i>.
and is not relevant to the choice of reflections for refinement.
<i>R</i>-factors based on <i>F</i>^2^ are statistically about twice as large
as those based on <i>F</i>, and <i>R</i>- factors based on ALL data will be
even larger.
;
_reflns_number_total     4413
_reflns_number_gt     3891
_reflns_threshold_expression     I>2\s(I)
_refine_ls_structure_factor_coef     Fsqd
_refine_ls_matrix_type     full
_refine_ls_R_factor_all     0.0420
_refine_ls_R_factor_gt     0.0365
_refine_ls_wR_factor_gt     0.0978
_refine_ls_wR_factor_ref     0.1012
_refine_ls_goodness_of_fit_ref     1.083
_refine_ls_restrained_S_all     1.083
_refine_ls_number_reflns     4413
_refine_ls_number_parameters     349
_refine_ls_number_restraints     0
_refine_ls_hydrogen_treatment     mixed
_refine_ls_weighting_scheme     calc
_refine_ls_weighting_details
         'calc w=1/[\s^2^(Fo^2^)+(0.0507P)^2^+0.3303P] where P=(Fo^2^+2Fc^2^)/3'
_atom_sites_solution_hydrogens     geom
_atom_sites_solution_primary     direct
_atom_sites_solution_secondary     difmap
_refine_ls_shift/su_max     0.000
_refine_ls_shift/su_mean     0.000
_refine_diff_density_max     0.507
_refine_diff_density_min     -0.334
_refine_ls_extinction_method     none
_refine_ls_extinction_coef     ?
loop_
    _atom_type_symbol
    _atom_type_description
    _atom_type_scat_dispersion_real
    _atom_type_scat_dispersion_imag
    _atom_type_scat_source
    'C' 'C' 0.0033 0.0016
                         'International Tables Vol C Tables 4.2.6.8 and 6.1.1.4'
    'H' 'H' 0.0000 0.0000
                         'International Tables Vol C Tables 4.2.6.8 and 6.1.1.4'
    'N' 'N' 0.0061 0.0033
                         'International Tables Vol C Tables 4.2.6.8 and 6.1.1.4'
    'O' 'O' 0.0106 0.0060
                         'International Tables Vol C Tables 4.2.6.8 and 6.1.1.4'
    'Cu' 'Cu' 0.3201 1.2651
                         'International Tables Vol C Tables 4.2.6.8 and 6.1.1.4'
_computing_data_collection     'APEX2 (Bruker, 2005)'
_computing_cell_refinement     'SAINT (Bruker, 2005)'
_computing_data_reduction     'SAINT (Bruker, 2005)'
_computing_structure_solution     'SHELXS97 (Sheldrick, 2008)'
_computing_structure_refinement     'SHELXL97 (Sheldrick, 2008)'
_computing_molecular_graphics     'SHELXTL (Sheldrick, 2008)'
_computing_publication_material     'SHELXTL (Sheldrick, 2008)'
loop_
    _atom_site_type_symbol
    _atom_site_label
    _atom_site_fract_x
    _atom_site_fract_y
    _atom_site_fract_z
    _atom_site_U_iso_or_equiv
    _atom_site_adp_type
    _atom_site_calc_flag
    _atom_site_refinement_flags
    _atom_site_occupancy
    _atom_site_symmetry_multiplicity
    _atom_site_disorder_assembly
    _atom_site_disorder_group
    Cu Cu1 0.0000 1.0000 1.0000 0.03718(13) Uani d S 1 1 . .
    N N1 0.01756(19) 0.84131(16) 0.90177(11) 0.0371(4) Uani d . 1 2 . .
    O O3 0.10103(18) 0.91416(16) 1.12470(12) 0.0527(4) Uani d . 1 2 . .
    N N3 0.15216(19) 0.73762(16) 0.79657(11) 0.0358(4) Uani d . 1 2 . .
    C C8 0.2813(2) 0.70780(19) 0.73920(13) 0.0352(4) Uani d . 1 2 . .
    N N4 0.22652(19) 1.06205(16) 0.96344(11) 0.0361(4) Uani d . 1 2 . .
    O O2 -0.0191(2) 0.70109(16) 1.08112(12) 0.0595(4) Uani d . 1 2 . .
    C C10 0.4232(3) 0.7231(2) 0.60350(15) 0.0441(5) Uani d . 1 2 . .
    H H10 0.4341 0.7492 0.5470 0.053 Uiso calc R 1 2 . .
    N N2 -0.0804(2) 0.72205(16) 0.85894(12) 0.0394(4) Uani d . 1 2 . .
    C C2 0.0031(2) 0.6597(2) 0.79623(14) 0.0374(5) Uani d . 1 2 . .
    C C20 -0.1732(3) 0.4437(2) 0.77843(15) 0.0444(5) Uani d . 1 2 . .
    H H20 -0.1991 0.4751 0.8399 0.053 Uiso calc R 1 2 . .
    O O1 -0.2764(2) 0.14805(16) 0.58065(12) 0.0675(5) Uani d . 1 2 . .
    C C13 0.3854(3) 0.6414(2) 0.76912(15) 0.0434(5) Uani d . 1 2 . .
    H H13 0.3714 0.6120 0.8242 0.052 Uiso calc R 1 2 . .
    C C22 0.0056(3) 0.8111(2) 1.13733(16) 0.0449(5) Uani d . 1 2 . .
    C C15 -0.0608(2) 0.5241(2) 0.73933(14) 0.0390(5) Uani d . 1 2 . .
    C C3 0.2794(2) 0.97083(19) 0.89747(13) 0.0343(4) Uani d . 1 2 . .
    C C9 0.2979(3) 0.7490(2) 0.65663(15) 0.0415(5) Uani d . 1 2 . .
    H H9 0.2259 0.7936 0.6370 0.050 Uiso calc R 1 2 . .
    C C1 0.1555(2) 0.85032(19) 0.86417(13) 0.0351(4) Uani d . 1 2 . .
    C C12 0.5121(3) 0.6189(2) 0.71555(16) 0.0503(6) Uani d . 1 2 . .
    H H12 0.5848 0.5757 0.7361 0.060 Uiso calc R 1 2 . .
    C C23 -0.0796(3) 0.8294(2) 1.22638(15) 0.0449(5) Uani d . 1 2 . .
    C C6 0.4775(3) 1.2099(2) 0.97157(16) 0.0483(5) Uani d . 1 2 . .
    H H6 0.5423 1.2933 0.9965 0.058 Uiso calc R 1 2 . .
    O O4 0.0620(3) 1.05550(18) 1.28368(14) 0.0759(6) Uani d . 1 2 . .
    H H4 0.1018 1.0359 1.2332 0.114 Uiso calc R 1 2 . .
    C C16 -0.0206(3) 0.4745(2) 0.64802(15) 0.0492(5) Uani d . 1 2 . .
    H H16 0.0558 0.5268 0.6208 0.059 Uiso calc R 1 2 . .
    C C7 0.3238(3) 1.1798(2) 0.99837(15) 0.0440(5) Uani d . 1 2 . .
    H H7 0.2871 1.2438 1.0421 0.053 Uiso calc R 1 2 . .
    C C11 0.5333(3) 0.6588(2) 0.63257(16) 0.0449(5) Uani d . 1 2 . .
    C C4 0.4326(2) 0.9949(2) 0.86936(15) 0.0439(5) Uani d . 1 2 . .
    H H4A 0.4676 0.9305 0.8250 0.053 Uiso calc R 1 2 . .
    C C17 -0.0932(3) 0.3490(2) 0.59781(16) 0.0543(6) Uani d . 1 2 . .
    H H17 -0.0652 0.3164 0.5370 0.065 Uiso calc R 1 2 . .
    C C26 -0.2262(5) 0.8563(4) 1.3948(2) 0.0911(11) Uani d . 1 2 . .
    H H26 -0.2734 0.8640 1.4520 0.109 Uiso calc R 1 2 . .
    C C18 -0.2082(3) 0.2706(2) 0.63742(16) 0.0486(6) Uani d . 1 2 . .
    C C19 -0.2477(3) 0.3182(2) 0.72827(16) 0.0477(5) Uani d . 1 2 . .
    H H19 -0.3240 0.2658 0.7554 0.057 Uiso calc R 1 2 . .
    C C5 0.5333(3) 1.1165(2) 0.90825(16) 0.0479(5) Uani d . 1 2 . .
    H H5 0.6377 1.1343 0.8914 0.058 Uiso calc R 1 2 . .
    C C25 -0.1175(4) 0.9602(3) 1.38054(19) 0.0770(9) Uani d . 1 2 . .
    H H25 -0.0921 1.0390 1.4273 0.092 Uiso calc R 1 2 . .
    C C14 0.6730(3) 0.6345(3) 0.5758(2) 0.0704(8) Uani d . 1 2 . .
    H H14A 0.6468 0.6308 0.5107 0.106 Uiso calc R 1 2 . .
    H H14B 0.6971 0.5520 0.5806 0.106 Uiso calc R 1 2 . .
    H H14C 0.7641 0.7051 0.5999 0.106 Uiso calc R 1 2 . .
    C C28 -0.1937(3) 0.7267(3) 1.24335(19) 0.0616(7) Uani d . 1 2 . .
    H H28 -0.2207 0.6470 1.1976 0.074 Uiso calc R 1 2 . .
    C C24 -0.0433(3) 0.9495(2) 1.29565(17) 0.0553(6) Uani d . 1 2 . .
    C C27 -0.2678(4) 0.7400(4) 1.3262(2) 0.0855(10) Uani d . 1 2 . .
    H H27 -0.3457 0.6705 1.3358 0.103 Uiso calc R 1 2 . .
    C C21 -0.3755(4) 0.0575(3) 0.6233(2) 0.0760(8) Uani d . 1 2 . .
    H H21A -0.3161 0.0441 0.6756 0.114 Uiso calc R 1 2 . .
    H H21B -0.4118 -0.0255 0.5776 0.114 Uiso calc R 1 2 . .
    H H21C -0.4657 0.0925 0.6457 0.114 Uiso calc R 1 2 . .
    O O1W 0.1915(2) 0.5712(2) 0.96350(16) 0.0732(6) Uani d . 1 2 . .
    H H1F 0.145(5) 0.488(4) 0.949(3) 0.110 Uiso d . 1 2 . .
    H H1E 0.139(5) 0.611(4) 0.997(3) 0.110 Uiso d . 1 2 . .
loop_
    _atom_site_aniso_label
    _atom_site_aniso_U_11
    _atom_site_aniso_U_22
    _atom_site_aniso_U_33
    _atom_site_aniso_U_12
    _atom_site_aniso_U_13
    _atom_site_aniso_U_23
    Cu1 0.0287(2) 0.0316(2) 0.0425(2) 0.00245(14) 0.01006(14) -0.00540(14)
    N1 0.0317(9) 0.0324(9) 0.0411(9) 0.0041(7) 0.0062(7) -0.0007(7)
    O3 0.0432(9) 0.0530(10) 0.0612(10) 0.0065(8) 0.0084(7) 0.0154(8)
    N3 0.0334(9) 0.0335(9) 0.0365(9) 0.0084(7) 0.0071(7) -0.0004(7)
    C8 0.0343(11) 0.0315(10) 0.0358(10) 0.0084(8) 0.0057(8) -0.0012(8)
    N4 0.0301(9) 0.0340(9) 0.0387(9) 0.0050(7) 0.0063(7) -0.0003(7)
    O2 0.0772(12) 0.0476(10) 0.0523(10) 0.0165(9) 0.0166(9) 0.0059(8)
    C10 0.0509(13) 0.0424(12) 0.0369(11) 0.0074(10) 0.0097(9) 0.0072(9)
    N2 0.0352(9) 0.0310(9) 0.0440(9) 0.0040(7) 0.0061(7) -0.0039(7)
    C2 0.0359(11) 0.0367(11) 0.0369(10) 0.0093(9) 0.0028(8) 0.0022(9)
    C20 0.0480(13) 0.0402(12) 0.0412(11) 0.0122(10) 0.0038(10) 0.0001(9)
    O1 0.0879(14) 0.0356(9) 0.0608(11) -0.0029(9) -0.0042(9) -0.0085(8)
    C13 0.0474(13) 0.0474(13) 0.0386(11) 0.0174(10) 0.0067(9) 0.0103(9)
    C22 0.0436(12) 0.0467(13) 0.0473(12) 0.0179(11) 0.0044(10) 0.0097(10)
    C15 0.0392(11) 0.0346(11) 0.0392(11) 0.0105(9) 0.0003(9) -0.0004(9)
    C3 0.0324(10) 0.0351(11) 0.0334(10) 0.0084(8) 0.0052(8) 0.0033(8)
    C9 0.0442(12) 0.0388(12) 0.0428(11) 0.0145(10) 0.0033(9) 0.0079(9)
    C1 0.0333(11) 0.0344(11) 0.0353(10) 0.0097(9) 0.0061(8) 0.0018(8)
    C12 0.0464(13) 0.0582(15) 0.0534(13) 0.0273(11) 0.0085(10) 0.0130(11)
    C23 0.0452(13) 0.0469(13) 0.0460(12) 0.0195(10) 0.0053(10) 0.0097(10)
    C6 0.0369(12) 0.0461(13) 0.0499(13) -0.0046(10) 0.0061(10) -0.0006(10)
    O4 0.1034(17) 0.0521(11) 0.0617(12) 0.0080(11) -0.0054(11) 0.0021(9)
    C16 0.0552(14) 0.0407(13) 0.0436(12) 0.0049(11) 0.0054(10) -0.0008(10)
    C7 0.0360(11) 0.0392(12) 0.0455(12) 0.0016(9) 0.0072(9) -0.0062(9)
    C11 0.0407(12) 0.0425(12) 0.0477(12) 0.0100(10) 0.0113(9) 0.0020(10)
    C4 0.0363(11) 0.0467(13) 0.0461(12) 0.0113(10) 0.0129(9) 0.0033(10)
    C17 0.0666(16) 0.0466(14) 0.0408(12) 0.0103(12) 0.0038(11) -0.0053(10)
    C26 0.123(3) 0.103(3) 0.074(2) 0.065(2) 0.052(2) 0.036(2)
    C18 0.0582(14) 0.0337(12) 0.0475(13) 0.0103(10) -0.0077(11) -0.0017(9)
    C19 0.0515(14) 0.0364(12) 0.0508(13) 0.0048(10) 0.0031(10) 0.0060(10)
    C5 0.0304(11) 0.0586(14) 0.0489(13) 0.0026(10) 0.0098(9) 0.0072(11)
    C25 0.121(3) 0.072(2) 0.0498(15) 0.056(2) 0.0108(16) 0.0066(14)
    C14 0.0575(17) 0.081(2) 0.0727(18) 0.0231(15) 0.0279(14) 0.0104(15)
    C28 0.0634(16) 0.0577(16) 0.0648(16) 0.0147(13) 0.0189(13) 0.0144(13)
    C24 0.0698(17) 0.0512(15) 0.0499(14) 0.0265(13) -0.0001(12) 0.0112(11)
    C27 0.091(2) 0.089(2) 0.086(2) 0.0244(19) 0.0436(19) 0.0328(19)
    C21 0.082(2) 0.0402(15) 0.090(2) -0.0022(14) 0.0050(17) -0.0015(14)
    O1W 0.0569(12) 0.0694(13) 0.0760(13) -0.0073(10) 0.0246(10) -0.0002(11)
_geom_special_details
;
All e.s.d.'s (except the e.s.d. in the dihedral angle between two l.s. planes)
are estimated using the full covariance matrix. The cell e.s.d.'s are taken
into account individually in the estimation of e.s.d.'s in distances, angles
and torsion angles; correlations between e.s.d.'s in cell parameters are only
used when they are defined by crystal symmetry. An approximate (isotropic)
treatment of cell e.s.d.'s is used for estimating e.s.d.'s involving l.s.
planes.
;
loop_
    _geom_bond_atom_site_label_1
    _geom_bond_atom_site_label_2
    _geom_bond_site_symmetry_2
    _geom_bond_distance
    _geom_bond_publ_flag
    Cu1 N1 . 1.9773(16) n
    Cu1 N4 . 2.0497(16) n
    Cu1 O3 . 2.4322(16) n
    N1 C1 . 1.314(2) n
    N1 N2 . 1.368(2) n
    O3 C22 . 1.282(3) n
    N3 C1 . 1.357(2) n
    N3 C2 . 1.375(3) n
    N3 C8 . 1.449(2) n
    C8 C13 . 1.369(3) n
    C8 C9 . 1.376(3) n
    N4 C7 . 1.334(3) n
    N4 C3 . 1.357(2) n
    O2 C22 . 1.236(3) n
    C10 C9 . 1.378(3) n
    C10 C11 . 1.387(3) n
    C10 H10 . 0.9300 n
    N2 C2 . 1.318(3) n
    C2 C15 . 1.471(3) n
    C20 C19 . 1.378(3) n
    C20 C15 . 1.381(3) n
    C20 H20 . 0.9300 n
    O1 C18 . 1.373(3) n
    O1 C21 . 1.419(3) n
    C13 C12 . 1.384(3) n
    C13 H13 . 0.9300 n
    C22 C23 . 1.500(3) n
    C15 C16 . 1.392(3) n
    C3 C4 . 1.381(3) n
    C3 C1 . 1.461(3) n
    C9 H9 . 0.9300 n
    C12 C11 . 1.378(3) n
    C12 H12 . 0.9300 n
    C23 C28 . 1.385(3) n
    C23 C24 . 1.402(3) n
    C6 C5 . 1.364(3) n
    C6 C7 . 1.383(3) n
    C6 H6 . 0.9300 n
    O4 C24 . 1.344(3) n
    O4 H4 . 0.8200 n
    C16 C17 . 1.374(3) n
    C16 H16 . 0.9300 n
    C7 H7 . 0.9300 n
    C11 C14 . 1.508(3) n
    C4 C5 . 1.384(3) n
    C4 H4A . 0.9300 n
    C17 C18 . 1.387(3) n
    C17 H17 . 0.9300 n
    C26 C25 . 1.354(5) n
    C26 C27 . 1.372(5) n
    C26 H26 . 0.9300 n
    C18 C19 . 1.380(3) n
    C19 H19 . 0.9300 n
    C5 H5 . 0.9300 n
    C25 C24 . 1.398(4) n
    C25 H25 . 0.9300 n
    C14 H14A . 0.9600 n
    C14 H14B . 0.9600 n
    C14 H14C . 0.9600 n
    C28 C27 . 1.372(4) n
    C28 H28 . 0.9300 n
    C27 H27 . 0.9300 n
    C21 H21A . 0.9600 n
    C21 H21B . 0.9600 n
    C21 H21C . 0.9600 n
    O1W H1F . 0.87(4) n
    O1W H1E . 0.78(4) n
loop_
    _geom_angle_atom_site_label_1
    _geom_angle_atom_site_label_2
    _geom_angle_atom_site_label_3
    _geom_angle_site_symmetry_1
    _geom_angle_site_symmetry_3
    _geom_angle
    _geom_angle_publ_flag
    N1 Cu1 N4 . . 80.33(6) .
    N1 Cu1 O3 . . 91.91(6) .
    N4 Cu1 O3 . . 91.28(6) .
    C1 N1 N2 . . 109.27(16) .
    C1 N1 Cu1 . . 114.35(13) .
    N2 N1 Cu1 . . 136.33(13) .
    C22 O3 Cu1 . . 112.82(13) .
    C1 N3 C2 . . 105.25(16) .
    C1 N3 C8 . . 126.29(16) .
    C2 N3 C8 . . 128.45(16) .
    C13 C8 C9 . . 121.51(19) .
    C13 C8 N3 . . 119.36(18) .
    C9 C8 N3 . . 119.12(17) .
    C7 N4 C3 . . 118.56(17) .
    C7 N4 Cu1 . . 126.69(14) .
    C3 N4 Cu1 . . 114.75(13) .
    C9 C10 C11 . . 121.3(2) .
    C9 C10 H10 . . 119.3 .
    C11 C10 H10 . . 119.3 .
    C2 N2 N1 . . 106.23(17) .
    N2 C2 N3 . . 110.19(17) .
    N2 C2 C15 . . 121.90(19) .
    N3 C2 C15 . . 127.87(18) .
    C19 C20 C15 . . 121.4(2) .
    C19 C20 H20 . . 119.3 .
    C15 C20 H20 . . 119.3 .
    C18 O1 C21 . . 117.3(2) .
    C8 C13 C12 . . 118.6(2) .
    C8 C13 H13 . . 120.7 .
    C12 C13 H13 . . 120.7 .
    O2 C22 O3 . . 124.0(2) .
    O2 C22 C23 . . 119.7(2) .
    O3 C22 C23 . . 116.2(2) .
    C20 C15 C16 . . 118.57(19) .
    C20 C15 C2 . . 117.05(18) .
    C16 C15 C2 . . 124.3(2) .
    N4 C3 C4 . . 121.70(19) .
    N4 C3 C1 . . 111.19(17) .
    C4 C3 C1 . . 127.11(18) .
    C8 C9 C10 . . 118.85(19) .
    C8 C9 H9 . . 120.6 .
    C10 C9 H9 . . 120.6 .
    N1 C1 N3 . . 109.03(17) .
    N1 C1 C3 . . 119.30(17) .
    N3 C1 C3 . . 131.67(17) .
    C11 C12 C13 . . 121.7(2) .
    C11 C12 H12 . . 119.1 .
    C13 C12 H12 . . 119.1 .
    C28 C23 C24 . . 118.2(2) .
    C28 C23 C22 . . 120.7(2) .
    C24 C23 C22 . . 121.1(2) .
    C5 C6 C7 . . 119.5(2) .
    C5 C6 H6 . . 120.3 .
    C7 C6 H6 . . 120.3 .
    C24 O4 H4 . . 109.5 .
    C17 C16 C15 . . 120.4(2) .
    C17 C16 H16 . . 119.8 .
    C15 C16 H16 . . 119.8 .
    N4 C7 C6 . . 122.09(19) .
    N4 C7 H7 . . 119.0 .
    C6 C7 H7 . . 119.0 .
    C12 C11 C10 . . 118.0(2) .
    C12 C11 C14 . . 120.9(2) .
    C10 C11 C14 . . 121.1(2) .
    C3 C4 C5 . . 118.87(19) .
    C3 C4 H4A . . 120.6 .
    C5 C4 H4A . . 120.6 .
    C16 C17 C18 . . 120.2(2) .
    C16 C17 H17 . . 119.9 .
    C18 C17 H17 . . 119.9 .
    C25 C26 C27 . . 120.9(3) .
    C25 C26 H26 . . 119.5 .
    C27 C26 H26 . . 119.5 .
    O1 C18 C19 . . 124.4(2) .
    O1 C18 C17 . . 115.7(2) .
    C19 C18 C17 . . 119.8(2) .
    C20 C19 C18 . . 119.5(2) .
    C20 C19 H19 . . 120.2 .
    C18 C19 H19 . . 120.2 .
    C6 C5 C4 . . 119.2(2) .
    C6 C5 H5 . . 120.4 .
    C4 C5 H5 . . 120.4 .
    C26 C25 C24 . . 120.2(3) .
    C26 C25 H25 . . 119.9 .
    C24 C25 H25 . . 119.9 .
    C11 C14 H14A . . 109.5 .
    C11 C14 H14B . . 109.5 .
    H14A C14 H14B . . 109.5 .
    C11 C14 H14C . . 109.5 .
    H14A C14 H14C . . 109.5 .
    H14B C14 H14C . . 109.5 .
    C27 C28 C23 . . 121.4(3) .
    C27 C28 H28 . . 119.3 .
    C23 C28 H28 . . 119.3 .
    O4 C24 C25 . . 118.4(3) .
    O4 C24 C23 . . 122.1(2) .
    C25 C24 C23 . . 119.5(3) .
    C28 C27 C26 . . 119.6(3) .
    C28 C27 H27 . . 120.2 .
    C26 C27 H27 . . 120.2 .
    O1 C21 H21A . . 109.5 .
    O1 C21 H21B . . 109.5 .
    H21A C21 H21B . . 109.5 .
    O1 C21 H21C . . 109.5 .
    H21A C21 H21C . . 109.5 .
    H21B C21 H21C . . 109.5 .
    H1F O1W H1E . . 109(4) .
loop_
    _geom_hbond_atom_site_label_D
    _geom_hbond_atom_site_label_H
    _geom_hbond_atom_site_label_A
    _geom_hbond_site_symmetry_A
    _geom_hbond_distance_DH
    _geom_hbond_distance_HA
    _geom_hbond_distance_DA
    _geom_hbond_angle_DHA
    O1W H1F O2 2_567 0.87(4) 2.02(4) 2.885(3) 175(4)
    O1W H1E O2 . 0.78(4) 2.08(4) 2.865(3) 174(4)
    O4 H4 O3 . 0.82 1.79 2.522(3) 147
data_global
_journal_date_recd_electronic     2011-04-14
_journal_date_accepted     2011-04-28
_journal_name_full     'Acta Crystallographica, Section E'
_journal_year     2011
_journal_volume     67
_journal_issue      6
_journal_page_first     m697
_journal_page_last     m697
_journal_paper_category     QM
_journal_coeditor_code     BR2165
_publ_contact_author_name     'Wang, Zuoxiang'
_publ_contact_author_address
;
School of Chemistry and Engineering
Southeast University
Nanjing 211189
People's Republic of China
;
_publ_contact_author_email     'wangzx0908@yahoo.com.cn'
_publ_contact_author_fax     '86 025 52090624'
_publ_contact_author_phone     '86 025 52090622'
_publ_section_title
;\
Bis(2-hydroxybenzoato-\k<i>O</i>)bis[3-(4-methoxyphenyl)-4-(4-methylphenyl)-5-\
(2-pyridyl)-4<i>H</i>-1,2,4-triazole-\k^2^<i>N</i>^1^,<i>N</i>^5^]copper(II)
dihydrate
;
loop_
    _publ_author_name
    _publ_author_footnote
    _publ_author_address
    'Liu, Yan' .
;
School of Chemistry and Engineering
Southeast University
Nanjing 211189
People's Republic of China
;
    'Wang, Zuoxiang' .
;
School of Chemistry and Engineering
Southeast University
Nanjing 211189
People's Republic of China
;
    'Zhang, Hai' .
;
School of Chemistry and Engineering
Southeast University
Nanjing 211189
People's Republic of China
;
