# Supplementary material for: Bis(2-hy­droxy­benzoato-κO)bis­[3-(4-meth­oxy­phen­yl)-4-(4-methyl­phen­yl)-5-(2-pyrid­yl)-4H-1,2,4-triazole-κ2 N 1,N 5]copper(II) dihydrate
Source: Acta Crystallogr Sect E Struct Rep Online. 2011 May 7;67(Pt 6):m697. doi: 10.1107/S1600536811016126 (PMC3120391; doi:10.1107/S1600536811016126)
Supplement: Supplementary file 2 [file e-67-0m697-Isup2.hkl]

# 
# h,k,l, Fc-squared, Fo-squared, sigma(Fo-squared) and status flag 
# 
data_I
_shelx_title ' zh in P-1' 
_shelx_refln_list_code          4 
_shelx_F_calc_maximum      201.14 
_exptl_crystal_F_000       551.00 
_reflns_d_resolution_high  0.8406 
 
loop_ 
 _symmetry_equiv_pos_as_xyz 
 'x, y, z' 
 '-x, -y, -z' 
 
_cell_length_a     8.5933 
_cell_length_b    10.6467 
_cell_length_c    14.5782 
_cell_angle_alpha 103.556 
_cell_angle_beta   91.501 
_cell_angle_gamma 101.843 
 
_shelx_F_squared_multiplier     1.000 
 
loop_ 
 _refln_index_h 
 _refln_index_k 
 _refln_index_l 
 _refln_F_squared_calc 
 _refln_F_squared_meas 
 _refln_F_squared_sigma 
 _refln_observed_status 
   1   0   0    10282.98     9168.58    241.16 o 
   2   0   0     1774.31     1856.94     36.20 o 
   3   0   0      974.58      873.33     18.94 o 
   4   0   0     3143.49     3353.43     52.77 o 
   5   0   0      215.07      205.65      4.87 o 
   6   0   0      282.26      300.71      6.78 o 
   7   0   0      217.86      202.35      6.77 o 
   8   0   0       48.50       54.47      6.17 o 
   9   0   0       46.55       53.78      6.85 o 
 -10   1   0       11.59       17.13      4.80 o 
  -9   1   0       84.33       82.90      8.22 o 
  -8   1   0       17.20       13.36      2.29 o 
  -7   1   0      419.57      438.91     11.73 o 
  -6   1   0       31.12       32.54      2.91 o 
  -5   1   0      165.09      173.11      4.23 o 
  -4   1   0     1328.62     1393.56     33.68 o 
  -3   1   0     1230.52     1262.31     20.43 o 
  -2   1   0      828.44      778.76     12.72 o 
  -1   1   0       46.84       26.58      1.10 o 
   0   1   0     4327.56     4010.73    136.51 o 
   1   1   0     4038.54     4262.47     80.66 o 
   2   1   0      590.20      539.94      9.14 o 
   3   1   0      508.20      500.54     10.65 o 
   4   1   0        3.70        1.22      1.10 o 
   5   1   0       29.39       42.71      4.74 o 
   6   1   0       23.56       25.58      1.96 o 
   7   1   0       89.56       76.73      6.17 o 
   8   1   0      573.51      572.76     21.58 o 
   9   1   0      152.14      163.40     10.28 o 
 -10   2   0       14.93       15.76      4.45 o 
  -9   2   0        0.57        0.00      2.74 o 
  -8   2   0       36.82       36.97      3.63 o 
  -7   2   0       21.83       19.66      2.53 o 
  -6   2   0      405.65      380.72     10.96 o 
  -5   2   0      415.86      391.66      7.65 o 
  -4   2   0       53.71       51.42      1.80 o 
  -3   2   0        4.98        2.25      1.03 o 
  -2   2   0     5320.61     5270.15    104.45 o 
  -1   2   0     3533.64     3347.66     51.78 o 
   0   2   0      349.94      317.48      6.73 o 
   1   2   0      412.31      391.81      8.74 o 
   2   2   0      300.77      326.35      7.71 o 
   3   2   0      562.02      547.99      9.71 o 
   4   2   0       75.56       67.62      2.61 o 
   5   2   0      452.05      439.13      8.73 o 
   6   2   0       59.27       58.92      4.80 o 
   7   2   0       78.11       97.89      4.84 o 
   8   2   0       37.84       55.49      6.17 o 
   9   2   0      111.06      142.50      9.59 o 
 -10   3   0      161.12      166.48     10.96 o 
  -9   3   0       67.70       72.80      5.20 o 
  -8   3   0      218.32      215.26      7.74 o 
  -7   3   0      147.26      147.92      5.93 o 
  -6   3   0        0.83        3.05      2.23 o 
  -5   3   0      377.42      370.60      9.69 o 
  -4   3   0      289.29      279.61      7.51 o 
  -3   3   0       98.45       95.35      2.28 o 
  -2   3   0      432.21      384.82      8.29 o 
  -1   3   0       19.54       16.99      1.18 o 
   0   3   0     3754.49     3825.87     73.32 o 
   1   3   0       62.28       74.81      1.96 o 
   2   3   0      986.75      893.05     14.88 o 
   3   3   0      878.51      926.53     15.68 o 
   4   3   0      105.92       99.44      2.95 o 
   5   3   0       97.23      104.14      6.85 o 
   6   3   0        2.15        1.71      2.06 o 
   7   3   0      104.65      100.71      7.54 o 
   8   3   0       30.76       34.26      5.14 o 
   9   3   0       33.17       40.08      5.82 o 
 -10   4   0       56.21       54.29      5.09 o 
  -9   4   0       38.75       42.16      4.23 o 
  -8   4   0        5.29        4.25      1.80 o 
  -7   4   0      924.58      888.48     20.71 o 
  -6   4   0      375.57      375.52     14.90 o 
  -5   4   0      442.76      412.93     11.48 o 
  -4   4   0      103.46       92.57      3.75 o 
  -3   4   0      282.57      237.05      4.97 o 
  -2   4   0     2245.37     2313.19     36.71 o 
  -1   4   0     1674.71     1632.49     26.21 o 
   0   4   0     1097.65     1209.45     24.51 o 
   1   4   0     1119.91     1051.44     17.27 o 
   2   4   0      348.30      431.63      7.94 o 
   3   4   0      492.68      505.14      9.30 o 
   4   4   0      503.19      518.99     21.58 o 
   5   4   0      174.40      173.66     10.45 o 
   6   4   0       66.75       70.07      4.36 o 
   7   4   0       13.57       17.90      2.91 o 
   8   4   0        4.12        7.54      3.43 o 
 -10   5   0       62.54       66.31      5.57 o 
  -9   5   0      134.19      127.79      6.54 o 
  -8   5   0       87.55       89.89      5.31 o 
  -7   5   0       11.66       11.20      3.60 o 
  -6   5   0     1058.15     1009.70     22.77 o 
  -5   5   0      658.96      680.39     15.99 o 
  -4   5   0      651.50      618.57     11.29 o 
  -3   5   0      794.46      843.02     14.63 o 
  -2   5   0     1519.44     1503.99     24.64 o 
  -1   5   0      139.83      172.72      3.92 o 
   0   5   0       40.11       65.13     10.16 o 
   1   5   0        3.27        5.76      0.88 o 
   2   5   0        4.76        0.03      0.90 o 
   3   5   0       69.97       67.81      2.40 o 
   4   5   0        0.93        2.12      1.32 o 
   5   5   0        1.18        1.58      1.56 o 
   6   5   0      128.11      153.73      6.42 o 
   7   5   0      161.86      172.65     11.30 o 
   8   5   0       33.61       39.39      6.51 o 
  -9   6   0      185.75      183.98     17.98 o 
  -8   6   0       96.91       96.69      5.65 o 
  -7   6   0      653.57      650.14     16.59 o 
  -6   6   0       16.32       13.36      2.29 o 
  -5   6   0      326.75      320.65     13.19 o 
  -4   6   0      336.10      316.04      8.71 o 
  -3   6   0     1440.61     1439.89     24.06 o 
  -2   6   0     1750.83     1918.86     31.28 o 
  -1   6   0     1751.38     1878.56     30.61 o 
   0   6   0      577.74      672.53     14.23 o 
   1   6   0        2.55        0.34      0.67 o 
   2   6   0      725.62      752.33     13.52 o 
   3   6   0     1381.02     1351.23     29.02 o 
   4   6   0      835.22      848.18     21.58 o 
   5   6   0       36.24       39.74      5.82 o 
   6   6   0      234.44      225.40     13.36 o 
   7   6   0       29.34       33.91      6.17 o 
  -9   7   0        1.49        2.22      2.29 o 
  -8   7   0       45.81       49.50      7.88 o 
  -7   7   0      459.60      458.79     16.27 o 
  -6   7   0       41.14       36.03      3.51 o 
  -5   7   0      315.68      308.95      9.20 o 
  -4   7   0      413.17      394.93     10.41 o 
  -3   7   0      458.15      471.30      9.42 o 
  -2   7   0        2.17        0.66      0.84 o 
  -1   7   0      482.36      513.66     10.78 o 
   0   7   0      602.38      607.04     11.30 o 
   1   7   0      209.60      225.65      5.25 o 
   2   7   0       78.56       80.84      6.85 o 
   3   7   0       27.85       31.52      5.48 o 
   4   7   0      107.75      112.36      8.91 o 
   5   7   0      155.16      148.33     10.62 o 
   6   7   0       80.10       76.39      9.25 o 
  -9   8   0        3.01        1.37      2.42 o 
  -8   8   0       19.14       18.94      3.15 o 
  -7   8   0        8.72       12.40      2.78 o 
  -6   8   0      245.25      245.89     10.45 o 
  -5   8   0        9.42       10.47      2.57 o 
  -4   8   0      190.25      180.21      6.28 o 
  -3   8   0      244.57      226.02      5.79 o 
  -2   8   0      434.22      455.60      9.39 o 
  -1   8   0       85.43       90.49      4.19 o 
   0   8   0       15.51       16.87      2.57 o 
   1   8   0       11.63        7.54      3.08 o 
   2   8   0        0.69        0.00      2.74 o 
   3   8   0       16.91       10.28      4.11 o 
   4   8   0        3.45        5.14      3.43 o 
   5   8   0       22.28       24.32      5.48 o 
   6   8   0        2.06        0.00      3.08 o 
  -8   9   0        0.33        0.00      2.05 o 
  -7   9   0       42.84       38.89      4.62 o 
  -6   9   0       96.96      105.83      5.56 o 
  -5   9   0      136.50      129.77      5.80 o 
  -4   9   0       72.33       69.77      4.19 o 
  -3   9   0        6.39        9.25      2.74 o 
  -2   9   0      261.06      257.13     10.62 o 
  -1   9   0       55.47       57.68      4.03 o 
   0   9   0       92.23       91.39      4.61 o 
   1   9   0       16.18       12.33      4.11 o 
   2   9   0       73.76       76.73      8.22 o 
   3   9   0        0.94        2.74      3.08 o 
   4   9   0       68.12       74.68      8.91 o 
   5   9   0       20.66       25.01      6.17 o 
  -7  10   0       11.16       13.70      3.02 o 
  -6  10   0        7.79        9.59      3.77 o 
  -5  10   0        0.58        1.03      2.40 o 
  -4  10   0       15.10       15.07      3.43 o 
  -3  10   0      130.73      133.26      8.22 o 
  -2  10   0      127.08      130.35      5.80 o 
  -1  10   0       17.50        6.12      4.97 o 
   0  10   0       44.56       29.46      5.48 o 
   1  10   0       44.46       40.42      6.51 o 
   2  10   0      193.01      199.71     13.02 o 
   3  10   0        7.69       13.02      4.80 o 
   4  10   0      110.94      102.77     10.96 o 
  -6  11   0       49.17       44.88      6.51 o 
  -5  11   0        0.34        0.00      2.74 o 
  -4  11   0        2.25        3.77      2.74 o 
  -3  11   0       87.20       99.34      7.54 o 
  -2  11   0      191.95      200.40     10.62 o 
  -1  11   0       94.82      100.71      8.56 o 
   0  11   0      155.21      164.77     11.30 o 
   1  11   0       18.66       15.76      4.80 o 
   2  11   0       13.82       13.70      5.14 o 
  -4  12   0       42.01       51.04      6.51 o 
  -3  12   0       10.00       13.36      4.11 o 
  -1  12   0       25.80       27.06      5.82 o 
   0  12   0       25.34       33.23      6.51 o 
   0 -12   1       52.99       54.12      7.88 o 
   1 -12   1        5.02        3.43      3.77 o 
   3 -12   1      200.71      198.68     10.96 o 
   4 -12   1        5.23        3.77      3.08 o 
  -2 -11   1        6.96        9.93      4.80 o 
  -1 -11   1       34.22       29.46      6.51 o 
   0 -11   1       72.40       66.46      8.22 o 
   1 -11   1       20.35       17.13      4.45 o 
   2 -11   1        0.33        0.00      1.64 o 
   3 -11   1      105.95      124.01      8.22 o 
   4 -11   1        3.55        0.00      2.40 o 
   5 -11   1        6.92        0.34      2.74 o 
   6 -11   1        4.70        1.37      3.08 o 
  -4 -10   1       41.14       39.39      7.19 o 
  -3 -10   1       74.74       73.65      8.91 o 
  -2 -10   1      117.69      116.81      9.93 o 
  -1 -10   1      184.77      189.78     12.33 o 
   0 -10   1      193.93      194.23     11.99 o 
   1 -10   1        0.59        0.00      3.08 o 
   2 -10   1       56.50       62.66      4.44 o 
   3 -10   1      153.18      158.95      8.91 o 
   4 -10   1      125.92      133.94      8.56 o 
   5 -10   1       19.37       16.34      6.51 o 
   6 -10   1       12.45       17.13      3.15 o 
   7 -10   1       40.91       48.74      4.72 o 
  -5  -9   1       46.46       43.50      7.19 o 
  -4  -9   1        3.45        8.91      4.45 o 
  -3  -9   1       12.31       19.87      5.14 o 
  -2  -9   1      175.54      166.83     10.96 o 
  -1  -9   1      116.70      138.39      9.59 o 
   0  -9   1      468.46      474.79     19.53 o 
   1  -9   1       24.73       23.98      4.11 o 
   2  -9   1      148.27      151.91      4.65 o 
   3  -9   1       90.77       90.20      4.23 o 
   4  -9   1       98.70       99.83      4.72 o 
   5  -9   1       69.38       66.81      4.60 o 
   6  -9   1      125.65      131.49      6.30 o 
   7  -9   1       20.67       23.36      3.37 o 
   8  -9   1        1.04        0.99      2.29 o 
  -6  -8   1       15.91       17.47      5.14 o 
  -5  -8   1       24.32       22.27      5.48 o 
  -4  -8   1        6.58        7.19      3.77 o 
  -3  -8   1        3.59        3.77      3.08 o 
  -2  -8   1      405.69      398.74     17.81 o 
  -1  -8   1        2.15        2.06      2.40 o 
   0  -8   1        5.25       10.02      1.36 o 
   1  -8   1      326.48      332.50      9.12 o 
   2  -8   1      115.54      107.17      3.60 o 
   3  -8   1        8.77        6.42      1.24 o 
   4  -8   1       59.72       65.02      3.75 o 
   5  -8   1       10.44       11.99      2.18 o 
   6  -8   1        9.93       10.78      2.40 o 
   7  -8   1      149.21      149.65      6.90 o 
   8  -8   1       43.64       41.12      4.36 o 
   9  -8   1       19.93       11.63      3.02 o 
  -7  -7   1       17.97       27.75      6.17 o 
  -6  -7   1      148.88      134.63     10.28 o 
  -5  -7   1      101.99      117.50      9.25 o 
  -4  -7   1       19.51        9.25      3.43 o 
  -3  -7   1       31.38       32.79      3.60 o 
  -2  -7   1      418.80      447.94     11.68 o 
  -1  -7   1      103.67      112.23      4.17 o 
   0  -7   1      174.42      180.00      4.54 o 
   1  -7   1     1014.93     1030.55     38.00 o 
   2  -7   1      992.23     1002.43     17.52 o 
   3  -7   1      635.40      626.11     11.93 o 
   4  -7   1      146.47      132.85      5.07 o 
   5  -7   1      178.40      181.15      6.66 o 
   6  -7   1       54.54       50.39      4.12 o 
   7  -7   1      177.00      180.68     11.13 o 
   8  -7   1        1.29        1.55      1.96 o 
   9  -7   1       34.99       37.38      4.45 o 
  -7  -6   1      116.52      124.35      9.93 o 
  -6  -6   1      181.28      170.94     11.30 o 
  -5  -6   1      487.99      474.83     12.91 o 
  -4  -6   1      731.96      745.65     17.84 o 
  -3  -6   1      179.74      179.08      6.08 o 
  -2  -6   1      197.22      217.64      5.92 o 
  -1  -6   1       53.09       43.31      4.07 o 
   0  -6   1      507.86      523.37      9.74 o 
   1  -6   1        3.06        6.03      1.02 o 
   2  -6   1      637.75      673.37     12.25 o 
   3  -6   1     1363.57     1412.49     23.73 o 
   4  -6   1      239.28      246.35      5.68 o 
   5  -6   1      379.83      390.45     16.10 o 
   6  -6   1      741.67      760.50     18.29 o 
   7  -6   1      128.61      138.80      9.08 o 
   8  -6   1        2.02        3.85      2.05 o 
   9  -6   1       30.54       35.10      5.14 o 
  -8  -5   1       36.45       40.42      6.51 o 
  -7  -5   1       91.28       97.37      7.02 o 
  -6  -5   1       14.00        8.68      2.14 o 
  -5  -5   1       87.90       82.67      4.36 o 
  -4  -5   1      313.26      326.60      9.30 o 
  -3  -5   1        1.45        0.89      1.14 o 
  -2  -5   1       56.34       49.47      1.95 o 
  -1  -5   1        9.84        8.94      1.30 o 
   0  -5   1      595.41      556.31      9.97 o 
   1  -5   1      355.34      374.00      7.23 o 
   2  -5   1        1.11        3.68      0.79 o 
   3  -5   1     1660.62     1842.34     29.99 o 
   4  -5   1      252.04      215.95      4.99 o 
   5  -5   1      207.72      205.54      6.78 o 
   6  -5   1       31.29       27.65      3.02 o 
   7  -5   1      199.08      205.98     12.16 o 
   8  -5   1       89.67       82.19     11.65 o 
   9  -5   1       25.33       22.34      3.37 o 
  10  -5   1       23.78       30.29      3.99 o 
  -8  -4   1        9.05       12.33      3.77 o 
  -7  -4   1      163.16      160.65      6.87 o 
  -6  -4   1      107.46      103.90      5.02 o 
  -5  -4   1        7.20        7.44      1.71 o 
  -4  -4   1     1282.24     1378.05     29.34 o 
  -3  -4   1     1122.42     1140.76     19.12 o 
  -2  -4   1      354.71      322.45      6.21 o 
  -1  -4   1      259.48      330.68      6.25 o 
   0  -4   1      870.95      882.90     14.73 o 
   1  -4   1     1381.31     1326.80     21.54 o 
   2  -4   1      630.93      644.71     11.21 o 
   3  -4   1      142.91      110.67      2.97 o 
   4  -4   1       35.31       32.97      1.72 o 
   5  -4   1       46.63       35.34      6.17 o 
   6  -4   1       40.58       31.00      2.91 o 
   7  -4   1      255.85      243.91     13.36 o 
   8  -4   1       66.66       74.74      5.20 o 
   9  -4   1       11.86        7.54      3.60 o 
  10  -4   1       69.51       68.68      5.69 o 
  -9  -3   1        9.13       21.58      4.80 o 
  -8  -3   1        0.49        0.69      2.74 o 
  -6  -3   1        2.63        2.23      1.45 o 
  -5  -3   1      784.50      785.04     21.58 o 
  -4  -3   1     1536.17     1603.31     26.34 o 
  -3  -3   1     2305.98     2476.07     39.26 o 
  -2  -3   1     1201.80     1259.82     20.34 o 
  -1  -3   1     2202.57     2413.65     37.84 o 
   0  -3   1      181.30      238.85      4.52 o 
   1  -3   1       11.41       10.14      0.79 o 
   2  -3   1      313.65      395.67      7.11 o 
   3  -3   1      206.63      234.58      4.78 o 
   4  -3   1     2259.46     2186.06     55.91 o 
   5  -3   1      813.16      875.88     15.49 o 
   6  -3   1      133.44      112.84      7.54 o 
   7  -3   1        1.95        1.37      1.45 o 
   8  -3   1      531.95      529.66     14.29 o 
   9  -3   1       46.96       56.77      4.84 o 
  10  -3   1       82.58       87.01      9.25 o 
  -8  -2   1      157.42      161.35      9.59 o 
  -7  -2   1      276.73      285.71      8.96 o 
  -6  -2   1        3.72        1.20      1.21 o 
  -5  -2   1      748.19      665.53     14.48 o 
  -4  -2   1      979.87      999.81     16.95 o 
  -3  -2   1      781.39      783.98     33.74 o 
  -2  -2   1       23.91       22.07      0.83 o 
  -1  -2   1     1494.01     1428.55     22.49 o 
   0  -2   1      761.25      747.89     12.04 o 
   1  -2   1        1.46        7.78      2.40 o 
   2  -2   1    11974.20    11794.90    227.84 o 
   3  -2   1     2294.93     2490.15     39.29 o 
   4  -2   1       87.96       80.18      6.85 o 
   5  -2   1      634.37      616.00     13.47 o 
   6  -2   1        3.03        0.17      1.21 o 
   7  -2   1      187.07      191.42      6.90 o 
   8  -2   1      115.90      111.14      5.45 o 
   9  -2   1       26.51       32.77      3.63 o 
  10  -2   1       27.49       18.16      4.80 o 
  -9  -1   1      113.08      108.25      8.22 o 
  -8  -1   1       96.61      101.05      7.54 o 
  -7  -1   1      339.67      355.23     14.73 o 
  -6  -1   1      341.86      337.28      7.36 o 
  -5  -1   1      307.84      376.23      7.62 o 
  -4  -1   1       64.91       60.05      2.78 o 
  -3  -1   1     1023.14     1037.15     20.57 o 
  -2  -1   1     3283.05     2796.04    162.35 o 
  -1  -1   1     1820.10     1776.24     34.49 o 
   0  -1   1     3848.57     3536.40     54.47 o 
   1  -1   1      248.36      279.98      5.68 o 
   2  -1   1     6841.88     6234.95     96.06 o 
   3  -1   1     1126.42     1142.37     18.72 o 
   4  -1   1      763.24      731.56     22.64 o 
   5  -1   1      433.91      460.13     10.24 o 
   6  -1   1      420.12      451.18      9.22 o 
   7  -1   1      726.09      755.81     17.79 o 
   8  -1   1       77.07       89.74      4.83 o 
   9  -1   1        3.61        5.82      3.43 o 
  10  -1   1       29.98       31.52      5.82 o 
 -10   0   1       22.57       22.27      5.14 o 
  -9   0   1      124.04      123.66      8.91 o 
  -8   0   1       18.68       14.04      3.43 o 
  -7   0   1      166.88      172.46     10.11 o 
  -6   0   1      790.48      825.42     14.88 o 
  -5   0   1     1243.81     1215.13     20.49 o 
  -4   0   1     1938.61     2005.18     32.16 o 
  -3   0   1      729.33      668.42     11.33 o 
  -2   0   1     4514.74     4701.97     78.89 o 
  -1   0   1     1279.18     1278.67     19.89 o 
   0   0   1     3359.55     3128.26     59.16 o 
   1   0   1     7708.44     6106.70    375.15 o 
   2   0   1     1777.25     1735.83     33.18 o 
   3   0   1      174.83      199.80      6.68 o 
   4   0   1      253.66      262.52      6.90 o 
   5   0   1      308.93      275.49      6.12 o 
   6   0   1      461.41      448.85      9.15 o 
   7   0   1      147.09      149.13      7.19 o 
   8   0   1      565.45      528.57     20.21 o 
   9   0   1       79.14       81.19      8.22 o 
 -10   1   1       36.23       40.08      6.17 o 
  -9   1   1      125.16      130.17      8.91 o 
  -8   1   1       30.21       29.46      4.45 o 
  -7   1   1       46.75       52.28      4.11 o 
  -6   1   1       26.81       24.02      4.11 o 
  -5   1   1      148.29      132.41      4.40 o 
  -4   1   1     3537.50     3540.82     68.58 o 
  -3   1   1      645.05      612.54     10.41 o 
  -2   1   1      235.74      257.87      4.00 o 
  -1   1   1      788.90      876.37     13.84 o 
   0   1   1     3334.73     3061.24     58.06 o 
   1   1   1     1972.33     2059.87     39.80 o 
   2   1   1     2523.67     2298.85     55.67 o 
   3   1   1      516.50      553.64      9.81 o 
   4   1   1      564.94      565.59     12.46 o 
   5   1   1      163.90      173.51      5.69 o 
   6   1   1       18.12       21.15      1.89 o 
   7   1   1      172.50      204.16     10.28 o 
   8   1   1      198.21      196.97     10.62 o 
   9   1   1      389.14      402.16     17.47 o 
 -10   2   1       56.40       56.86      7.54 o 
  -9   2   1       48.73       46.93      6.17 o 
  -8   2   1      123.41      130.33     14.04 o 
  -7   2   1      282.75      281.55      8.58 o 
  -6   2   1        3.63        7.01      1.56 o 
  -5   2   1       30.64       38.59      1.44 o 
  -4   2   1      595.04      640.83     14.73 o 
  -3   2   1      250.42      298.17      7.27 o 
  -2   2   1      955.11     1024.91     16.55 o 
  -1   2   1      259.14      215.74      4.02 o 
   0   2   1     6821.95     6755.16    103.74 o 
   1   2   1     6486.70     6674.01    127.29 o 
   2   2   1      279.53      270.86      5.22 o 
   3   2   1      441.68      411.23      9.61 o 
   4   2   1      455.58      499.11      9.39 o 
   5   2   1      348.72      348.02      7.35 o 
   6   2   1       10.99        7.91      5.14 o 
   7   2   1        0.64        0.09      2.74 o 
   8   2   1        8.13        8.22      3.43 o 
   9   2   1       67.49       80.16      7.88 o 
 -10   3   1       41.98       39.39      6.51 o 
  -9   3   1       69.94       65.49      4.96 o 
  -8   3   1        0.57        0.79      1.56 o 
  -7   3   1      133.30      136.64      5.69 o 
  -6   3   1        2.18        0.86      1.21 o 
  -5   3   1       62.74       53.10      3.26 o 
  -4   3   1      235.01      212.57      6.17 o 
  -3   3   1       36.21       35.31      1.94 o 
  -2   3   1       13.03       14.92      0.91 o 
  -1   3   1        2.76        3.03      0.63 o 
   0   3   1       74.34       68.64      2.77 o 
   1   3   1     4796.65     5107.13     78.95 o 
   2   3   1       28.29       45.13      2.44 o 
   3   3   1     1156.11     1134.00     18.98 o 
   4   3   1       95.75       82.18      3.72 o 
   5   3   1      211.09      217.90      6.67 o 
   6   3   1       26.93       22.08      2.63 o 
   7   3   1      569.58      564.49     27.92 o 
   9   3   1        0.34        0.00      2.74 o 
 -10   4   1       26.35       19.18      5.14 o 
  -9   4   1       41.26       35.12      5.82 o 
  -8   4   1      102.08      108.04      6.85 o 
  -7   4   1       12.37       13.66      6.17 o 
  -6   4   1     2186.23     2154.67     43.60 o 
  -5   4   1       63.19       59.01      3.26 o 
  -4   4   1       96.00       78.86      3.39 o 
  -3   4   1      224.88      208.86      4.48 o 
  -2   4   1      799.96      849.77     14.37 o 
  -1   4   1        6.27        4.74      0.74 o 
   0   4   1      277.71      286.68      5.52 o 
   1   4   1      418.35      387.54      7.18 o 
   2   4   1      322.59      433.04      8.07 o 
   3   4   1       75.73       65.17      2.22 o 
   4   4   1      358.55      357.94      7.34 o 
   5   4   1       94.18       89.80      6.17 o 
   6   4   1      470.08      475.93     12.88 o 
   7   4   1       26.46       31.17      3.46 o 
   8   4   1       39.05       42.13      6.51 o 
  -9   5   1      181.59      173.98      7.60 o 
  -8   5   1      222.67      204.67      7.87 o 
  -7   5   1      554.95      576.21     14.90 o 
  -6   5   1     1210.74     1180.50     25.80 o 
  -5   5   1     1163.23     1194.27     25.43 o 
  -4   5   1       58.61       53.54      3.02 o 
  -3   5   1        7.71        6.13      0.91 o 
  -2   5   1        1.31        3.08      0.79 o 
  -1   5   1       39.65       53.41      1.96 o 
   0   5   1     1024.84     1008.21     22.59 o 
   1   5   1       91.62       98.92      2.78 o 
   2   5   1     1133.03     1109.61     18.74 o 
   3   5   1      380.04      411.06      8.15 o 
   4   5   1      865.64      854.40     19.46 o 
   5   5   1      972.99      950.71     21.90 o 
   6   5   1      388.76      393.60     17.81 o 
   7   5   1       30.75       42.82      6.51 o 
   8   5   1       36.88       45.56      7.19 o 
  -9   6   1       90.55       87.26      7.19 o 
  -8   6   1        1.88        1.32      1.80 o 
  -7   6   1      645.59      617.13     15.99 o 
  -6   6   1       64.72       61.27      7.71 o 
  -5   6   1      115.78      112.97      7.02 o 
  -4   6   1       75.60       89.95      5.65 o 
  -3   6   1      205.86      215.08      5.07 o 
  -2   6   1      635.69      696.47     12.57 o 
  -1   6   1      583.08      640.45     11.62 o 
   0   6   1       29.33       24.16      2.94 o 
   1   6   1      274.15      273.31      5.99 o 
   2   6   1      696.13      743.74     13.44 o 
   3   6   1     1555.79     1620.30     51.38 o 
   4   6   1      187.64      206.22     11.65 o 
   5   6   1      145.24      148.33     10.28 o 
   6   6   1      126.86      116.13      9.25 o 
   7   6   1       73.48       75.02      8.91 o 
  -9   7   1        8.49        9.08      2.91 o 
  -8   7   1        2.71        3.65      2.57 o 
  -7   7   1       59.30       54.32      4.36 o 
  -6   7   1      686.68      675.06     16.71 o 
  -5   7   1       14.67       17.53      2.42 o 
  -4   7   1        7.18        6.85      1.70 o 
  -3   7   1       99.26      103.96      3.35 o 
  -2   7   1      400.41      398.07      8.15 o 
  -1   7   1      377.21      400.20      8.18 o 
   0   7   1      801.49      817.69     28.09 o 
   1   7   1      785.07      821.60     18.78 o 
   2   7   1      600.22      537.13     21.24 o 
   3   7   1      310.05      306.25     15.07 o 
   4   7   1        6.86        6.85      3.43 o 
   5   7   1      180.56      195.94     12.33 o 
   6   7   1       68.52       86.32      9.59 o 
  -8   8   1       20.10       20.46      3.26 o 
  -7   8   1       13.24       11.30      2.66 o 
  -6   8   1       27.51       29.08      3.26 o 
  -5   8   1      403.80      397.93     11.13 o 
  -4   8   1      146.25      143.48      5.56 o 
  -3   8   1      144.74      152.41      4.40 o 
  -2   8   1      196.69      205.03      6.90 o 
  -1   8   1        4.48        7.27      1.80 o 
   0   8   1       16.51       12.67      3.43 o 
   1   8   1       82.66       79.17      6.17 o 
   2   8   1      343.23      307.28     15.07 o 
   3   8   1       74.18       95.92      9.59 o 
   4   8   1        0.51        0.00      2.74 o 
   5   8   1       28.88       25.69      5.82 o 
  -8   9   1       30.92       33.81      4.10 o 
  -7   9   1       19.59       21.89      5.31 o 
  -6   9   1        1.13        4.25      2.05 o 
  -5   9   1       63.62       67.83      6.85 o 
  -4   9   1       55.19       59.61      6.17 o 
  -3   9   1        4.18        7.88      2.74 o 
  -2   9   1      151.78      155.95      6.14 o 
  -1   9   1        8.95       10.79      1.96 o 
   0   9   1        0.69        1.40      1.39 o 
   1   9   1       23.25       20.21      4.80 o 
   2   9   1        1.12        0.00      2.74 o 
   3   9   1       46.27       43.16      6.85 o 
   4   9   1       89.08      107.56     10.96 o 
  -7  10   1        7.32        7.88      3.77 o 
  -6  10   1       13.81        9.93      3.77 o 
  -5  10   1       56.22       51.38      6.51 o 
  -4  10   1       73.14       80.50      6.51 o 
  -3  10   1       95.42      100.37      7.19 o 
  -2  10   1      292.94      308.78      9.79 o 
  -1  10   1        4.37        4.07      1.96 o 
   0  10   1      322.37      305.56     15.42 o 
   1  10   1       72.74       77.42      8.56 o 
   2  10   1       42.80       47.62      7.19 o 
   3  10   1       33.83       38.02      7.19 o 
  -6  11   1      194.81      191.15     11.65 o 
  -5  11   1       64.34       57.21      6.85 o 
  -4  11   1       28.67       30.83      5.14 o 
  -3  11   1      215.55      225.75     11.65 o 
  -2  11   1      454.22      454.92     18.16 o 
  -1  11   1       43.03       46.93      6.51 o 
   0  11   1       71.06       57.55      7.54 o 
   1  11   1      179.91      192.18     13.02 o 
   2  11   1       12.93        9.59      4.80 o 
  -3  12   1        9.94       17.13      4.45 o 
  -1  12   1       72.52       84.27      9.25 o 
   0 -12   2       11.15       16.10      5.48 o 
   1 -12   2       48.99       42.82      6.85 o 
   3 -12   2      130.09      136.00      8.91 o 
   4 -12   2        6.75        8.56      3.77 o 
   5 -12   2        0.19        0.00      2.74 o 
  -2 -11   2       22.24       18.16      5.48 o 
  -1 -11   2       34.96       30.49      6.17 o 
   0 -11   2        3.92        4.45      3.77 o 
   1 -11   2        0.33        3.43      3.43 o 
   3 -11   2       85.07       88.72      6.85 o 
   4 -11   2       31.74       39.74      5.48 o 
   5 -11   2        0.81        0.00      2.40 o 
   6 -11   2        0.25        0.00      2.74 o 
  -4 -10   2        7.07        5.14      4.11 o 
  -3 -10   2       27.92       23.64      5.82 o 
  -2 -10   2       84.87       83.24      9.25 o 
  -1 -10   2      264.79      279.87     15.07 o 
   0 -10   2      177.52      159.29     10.62 o 
   1 -10   2       13.82       16.10      4.45 o 
   2 -10   2      183.35      198.98      7.36 o 
   3 -10   2      118.53      106.39      8.91 o 
   4 -10   2       23.40       22.76      3.02 o 
   5 -10   2      180.69      191.21     10.45 o 
   6 -10   2       77.45       81.18     10.96 o 
   7 -10   2       68.63       78.80      5.93 o 
  -5  -9   2       28.03       25.35      6.17 o 
  -4  -9   2      129.99      134.97     10.96 o 
  -3  -9   2        2.77        0.69      3.08 o 
  -2  -9   2      258.03      253.84     14.04 o 
  -1  -9   2      876.91      864.28     31.52 o 
   0  -9   2      953.32      936.56     32.89 o 
   1  -9   2      359.28      371.31      8.35 o 
   2  -9   2      244.25      235.17      6.11 o 
   3  -9   2      260.99      268.50      6.78 o 
   4  -9   2       31.97       29.75      3.12 o 
   5  -9   2        1.21        1.54      1.70 o 
   6  -9   2        2.51        2.68      2.05 o 
   7  -9   2        8.17       11.47      2.78 o 
   8  -9   2       46.41       57.91      5.48 o 
  -6  -8   2       29.24       38.71      6.85 o 
  -5  -8   2       22.84       16.79      4.80 o 
  -4  -8   2       71.66       75.02      8.22 o 
  -3  -8   2       33.35       35.97      5.48 o 
  -2  -8   2        4.23        3.22      1.71 o 
  -1  -8   2      503.17      494.00     12.67 o 
   0  -8   2      716.18      750.81     13.87 o 
   1  -8   2      216.75      203.48     10.74 o 
   2  -8   2      122.11      118.29      3.85 o 
   3  -8   2       65.70       58.27      2.75 o 
   4  -8   2       88.52       91.94      4.48 o 
   5  -8   2       64.76       58.23      4.12 o 
   6  -8   2        7.14        6.05      2.06 o 
   7  -8   2       74.71       71.36     10.11 o 
   8  -8   2       33.61       30.98      3.99 o 
   9  -8   2        8.60       13.77      3.37 o 
  -7  -7   2       69.45       71.94      8.91 o 
  -6  -7   2       70.05       72.28      8.56 o 
  -5  -7   2      146.54      147.64     10.62 o 
  -4  -7   2      340.79      316.65      9.79 o 
  -3  -7   2     1553.59     1478.47     32.04 o 
  -2  -7   2      571.07      572.77     18.84 o 
  -1  -7   2       91.27       90.05      2.99 o 
   0  -7   2      725.37      738.27     13.45 o 
   1  -7   2      420.48      424.80     10.83 o 
   2  -7   2      984.11      993.99     17.59 o 
   3  -7   2      150.85      149.99      4.62 o 
   4  -7   2        4.57        3.43      1.45 o 
   5  -7   2       15.50       13.21      2.18 o 
   6  -7   2       30.30       25.62      3.02 o 
   7  -7   2      196.63      203.30      7.99 o 
   8  -7   2      180.91      173.84      7.63 o 
   9  -7   2       44.08       55.70      5.20 o 
  -7  -6   2       99.71      104.14     10.28 o 
  -6  -6   2      246.83      250.33      8.81 o 
  -5  -6   2       23.19       26.47      3.11 o 
  -4  -6   2        3.06        0.97      1.45 o 
  -3  -6   2       41.98       36.45      2.96 o 
  -2  -6   2      600.77      632.08     15.02 o 
  -1  -6   2      118.50      163.81      4.08 o 
   0  -6   2      185.34      189.62      4.54 o 
   1  -6   2      538.01      527.84     12.33 o 
   2  -6   2       31.55       27.38      1.84 o 
   3  -6   2     1274.63     1305.47     22.15 o 
   4  -6   2       35.34       31.49      1.90 o 
   5  -6   2      138.41      123.78      5.20 o 
   6  -6   2       22.11       21.83      2.78 o 
   7  -6   2      305.87      316.56     10.17 o 
   8  -6   2        0.57        1.10      1.80 o 
   9  -6   2        1.19        2.23      2.18 o 
  -8  -5   2       37.20       40.08      5.48 o 
  -7  -5   2       31.73       27.95      3.46 o 
  -6  -5   2      682.45      639.30     16.49 o 
  -5  -5   2       13.02       14.44      2.14 o 
  -4  -5   2      429.07      435.60     11.51 o 
  -3  -5   2       46.36       45.45      2.96 o 
  -2  -5   2       59.64       52.70      1.86 o 
  -1  -5   2        3.39        1.60      0.58 o 
   0  -5   2     1215.34     1238.91     20.52 o 
   1  -5   2      314.42      314.40     14.47 o 
   2  -5   2       37.46       27.71      1.64 o 
   3  -5   2      347.55      335.15      6.92 o 
   4  -5   2       55.66       55.29      2.16 o 
   5  -5   2       35.05       29.40      2.78 o 
   6  -5   2       28.51       28.31      3.15 o 
   7  -5   2       14.80       14.42      2.66 o 
   8  -5   2        2.24        4.15      2.23 o 
   9  -5   2        1.02        0.00      1.94 o 
  -8  -4   2      156.04      174.02     10.28 o 
  -7  -4   2      108.56      116.85      9.76 o 
  -6  -4   2        6.14        8.63      2.40 o 
  -5  -4   2       43.18       46.54      8.91 o 
  -4  -4   2      547.52      538.71     13.26 o 
  -3  -4   2     1102.55     1146.83     19.10 o 
  -2  -4   2     1039.49     1103.78     18.14 o 
  -1  -4   2       11.27       25.59      1.27 o 
   0  -4   2       41.63       47.62      1.69 o 
   1  -4   2       15.46       26.01      1.44 o 
   2  -4   2     1931.03     2061.09     33.01 o 
   3  -4   2        1.64        7.53      0.95 o 
   4  -4   2       93.64       81.43      3.04 o 
   5  -4   2      473.95      512.94     12.72 o 
   6  -4   2      275.20      260.31      8.91 o 
   7  -4   2       14.43       16.65      2.53 o 
   8  -4   2      189.85      188.77      7.51 o 
   9  -4   2       37.59       39.58      4.12 o 
  10  -4   2       93.93       94.43      6.66 o 
  -9  -3   2       29.26       36.31      5.82 o 
  -8  -3   2      130.14      152.78      9.59 o 
  -7  -3   2      435.65      402.81     29.63 o 
  -6  -3   2       77.24       82.20      4.23 o 
  -5  -3   2      657.83      619.38     21.58 o 
  -4  -3   2      868.21      912.00     15.57 o 
  -3  -3   2     1943.14     2075.53     41.72 o 
  -2  -3   2     3905.19     4198.59     81.43 o 
  -1  -3   2      884.67      933.30     15.22 o 
   0  -3   2       36.78       59.10      1.76 o 
   1  -3   2     1968.88     2072.22     32.81 o 
   2  -3   2       25.40       15.79      2.51 o 
   3  -3   2      750.41      788.74     13.51 o 
   4  -3   2      217.11      261.49      6.11 o 
   5  -3   2      764.02      718.02     17.30 o 
   6  -3   2      264.24      243.42      7.75 o 
   7  -3   2      132.57      135.14      5.81 o 
   8  -3   2       36.89       36.58      3.63 o 
   9  -3   2        2.57        0.00      1.80 o 
  10  -3   2       35.81       45.56      6.85 o 
  -9  -2   2       79.64       85.30      8.22 o 
  -7  -2   2      410.24      411.07     16.10 o 
  -6  -2   2      392.12      406.10     10.89 o 
  -5  -2   2      256.75      260.27     10.28 o 
  -4  -2   2     1564.76     1415.80    121.61 o 
  -3  -2   2      629.91      603.35     10.45 o 
  -2  -2   2      145.19      149.03      4.34 o 
  -1  -2   2       76.64      104.37      2.19 o 
   0  -2   2     3013.21     3079.87     47.88 o 
   1  -2   2       13.05        5.02      1.03 o 
   2  -2   2     8869.87     8495.05    173.29 o 
   3  -2   2       15.16       26.25      1.41 o 
   4  -2   2      363.39      391.48      7.64 o 
   5  -2   2      964.34      951.05     16.67 o 
   6  -2   2      221.22      216.07      8.39 o 
   7  -2   2      452.71      455.26     17.47 o 
   8  -2   2       63.77       73.48      5.09 o 
   9  -2   2       16.74       15.20      2.91 o 
  10  -2   2       30.46       18.50      5.14 o 
  -9  -1   2        0.65        0.00      2.40 o 
  -8  -1   2       17.53       17.47      3.77 o 
  -7  -1   2      145.04      143.53      8.22 o 
  -6  -1   2      229.72      255.13      5.88 o 
  -5  -1   2      917.17      967.99     16.70 o 
  -4  -1   2      834.61      925.98     15.84 o 
  -3  -1   2     2093.21     2201.38     34.83 o 
  -2  -1   2      780.11      750.55     15.07 o 
  -1  -1   2      378.18      407.42      6.82 o 
   0  -1   2     6157.88     5626.69     88.16 o 
   1  -1   2     4939.74     4807.31     74.18 o 
   2  -1   2     7375.68     7338.71    136.49 o 
   3  -1   2      492.77      555.52      9.89 o 
   4  -1   2      448.01      427.85      8.24 o 
   5  -1   2      198.43      229.27      5.40 o 
   6  -1   2       34.41       26.97      2.56 o 
   7  -1   2       70.16       61.99      5.31 o 
   8  -1   2      630.46      588.17     21.92 o 
   9  -1   2       17.64       18.16      4.45 o 
  -9   0   2      108.91      103.45      8.22 o 
  -8   0   2        4.93       11.30      3.43 o 
  -7   0   2        1.40        0.00      2.06 o 
  -6   0   2      126.47      117.42      3.57 o 
  -5   0   2      231.36      206.51      4.79 o 
  -4   0   2     1258.04     1282.37     21.15 o 
  -3   0   2      676.23      678.44     11.46 o 
  -2   0   2      372.60      381.83      8.13 o 
  -1   0   2     3207.76     3264.84     63.03 o 
   0   0   2      714.52      662.51     13.19 o 
   1   0   2      219.86      200.03      9.93 o 
   2   0   2       33.49       35.98      2.26 o 
   3   0   2      163.67      147.01      4.23 o 
   4   0   2      204.31      207.04      8.59 o 
   5   0   2      333.24      314.59      8.35 o 
   6   0   2      584.52      584.01     14.17 o 
   7   0   2      295.20      268.96      8.35 o 
   8   0   2      164.33      167.17      9.59 o 
   9   0   2      430.82      432.65     18.50 o 
 -10   1   2       78.38       69.20      7.88 o 
  -9   1   2      253.06      243.90     12.67 o 
  -8   1   2       55.40       64.40      6.85 o 
  -7   1   2      272.42      262.52      8.09 o 
  -6   1   2      200.56      211.47      8.22 o 
  -5   1   2        3.09        2.49      0.74 o 
  -4   1   2     2566.22     2746.05     43.43 o 
  -3   1   2      557.73      529.49      9.23 o 
  -2   1   2     3137.61     3122.25     48.50 o 
  -1   1   2      331.35      323.95      5.53 o 
   0   1   2     1859.59     1769.01     23.70 o 
   1   1   2     3293.80     3165.94     49.06 o 
   2   1   2     1799.55     1692.92     31.49 o 
   3   1   2      669.51      723.83     22.95 o 
   4   1   2      960.39      964.69     33.25 o 
   5   1   2      448.01      473.54     11.26 o 
   6   1   2      435.59      438.04      9.22 o 
   7   1   2       64.97       73.69      4.12 o 
   8   1   2      171.75      184.98     10.28 o 
   9   1   2       10.96       11.30      4.11 o 
 -10   2   2      164.84      169.91     10.96 o 
  -9   2   2      240.81      225.06     12.33 o 
  -8   2   2        8.95        8.29      2.05 o 
  -7   2   2      207.75      203.48      7.01 o 
  -6   2   2        3.69        4.45      1.45 o 
  -5   2   2        1.23        1.71      0.97 o 
  -4   2   2      288.29      382.06      9.32 o 
  -3   2   2       80.60       87.02      3.15 o 
  -2   2   2     1035.67      946.64     15.43 o 
  -1   2   2      524.21      502.83      8.43 o 
   0   2   2      224.60      230.06      5.56 o 
   1   2   2     4486.00     4185.91     80.07 o 
   2   2   2     2343.59     2538.11     49.57 o 
   3   2   2       35.82       22.38      1.49 o 
   4   2   2      851.50      872.18     17.61 o 
   5   2   2      792.27      796.95     17.99 o 
   6   2   2        1.22        0.59      1.00 o 
   7   2   2        0.63        0.00      1.14 o 
   8   2   2      361.56      392.57     16.44 o 
   9   2   2       48.84       41.79      5.82 o 
 -10   3   2       35.11       44.53      6.85 o 
  -9   3   2       43.49       38.82      3.85 o 
  -8   3   2       35.44       34.75      3.51 o 
  -7   3   2      137.42      120.32      5.20 o 
  -6   3   2      108.57      116.80      4.83 o 
  -5   3   2      140.01      152.71      5.20 o 
  -4   3   2       23.33       34.36      2.53 o 
  -3   3   2      206.18      245.02      4.90 o 
  -2   3   2     1317.42     1362.55     22.01 o 
  -1   3   2      901.48      919.85     15.08 o 
   0   3   2      253.77      277.58      5.13 o 
   1   3   2     4901.57     5202.92    209.74 o 
   2   3   2      375.60      313.07      6.05 o 
   3   3   2       10.71        5.39      1.07 o 
   4   3   2        2.04        3.86      1.23 o 
   5   3   2      178.98      189.78      5.02 o 
   6   3   2       37.70       31.94      4.97 o 
   7   3   2        5.92        6.05      1.96 o 
 -10   4   2       33.92       30.83      5.82 o 
  -9   4   2       81.00       92.56      5.60 o 
  -8   4   2      302.65      317.50     10.03 o 
  -7   4   2        7.04        7.56      1.94 o 
  -6   4   2      180.39      182.33      7.19 o 
  -5   4   2      764.14      840.36     18.77 o 
  -4   4   2     1612.47     1665.41     48.81 o 
  -3   4   2        6.22        5.54      1.22 o 
  -2   4   2     2022.48     2195.73     34.92 o 
  -1   4   2      807.20      793.28     13.35 o 
   0   4   2       17.94       11.63      0.81 o 
   1   4   2      275.31      383.86      8.72 o 
   2   4   2     1440.30     1333.23     22.00 o 
   3   4   2      591.66      616.68     11.31 o 
   4   4   2      157.93      159.69      4.26 o 
   5   4   2      137.83      136.51      5.43 o 
   6   4   2       78.56       81.19      7.88 o 
   7   4   2      222.01      201.42     11.99 o 
   8   4   2       56.71       64.06      7.88 o 
  -9   5   2      143.99      143.38      6.77 o 
  -8   5   2       73.38       81.32      5.45 o 
  -7   5   2      352.15      340.66     10.29 o 
  -6   5   2      137.69      126.43      5.33 o 
  -5   5   2       54.79       46.15      5.82 o 
  -4   5   2      172.83      166.37      8.05 o 
  -3   5   2       17.16       14.20      1.66 o 
  -2   5   2       54.12       51.05      2.02 o 
  -1   5   2      541.95      550.96      9.97 o 
   0   5   2     1381.93     1413.38     23.12 o 
   1   5   2     1442.24     1429.67     29.12 o 
   2   5   2       57.14       66.64      2.79 o 
   3   5   2     1293.50     1306.77     24.93 o 
   4   5   2      472.64      477.87     19.18 o 
   5   5   2      138.87      132.57      9.25 o 
   6   5   2       61.80       72.96      8.22 o 
   7   5   2      111.65      113.73      9.25 o 
  -9   6   2       29.77       27.14      3.63 o 
  -8   6   2       14.83       15.34      2.66 o 
  -7   6   2       33.29       35.84      3.51 o 
  -6   6   2     1399.77     1325.20     28.58 o 
  -5   6   2       41.24       39.42      3.15 o 
  -4   6   2        2.97        1.71      2.57 o 
  -3   6   2        3.63       10.65      1.24 o 
  -2   6   2       68.35       85.76      2.82 o 
  -1   6   2       98.82       78.19      2.57 o 
   0   6   2      524.60      560.87     10.39 o 
   1   6   2     1091.23     1000.84     54.47 o 
   2   6   2      197.37      209.49      6.75 o 
   3   6   2      396.72      385.38     16.79 o 
   4   6   2      539.20      530.28     21.58 o 
   5   6   2      118.23      109.28      8.91 o 
   6   6   2       33.16       43.85      6.85 o 
   7   6   2       42.80       37.34      6.51 o 
  -9   7   2       40.96       34.76      5.14 o 
  -8   7   2        4.73        3.85      2.05 o 
  -7   7   2        3.59        5.84      2.57 o 
  -6   7   2       82.23       77.25      4.36 o 
  -5   7   2      674.43      653.18     40.25 o 
  -4   7   2       64.96       69.30      3.77 o 
  -3   7   2      171.49      162.71      4.40 o 
  -2   7   2      116.50      113.04      4.60 o 
  -1   7   2      462.92      437.59     11.35 o 
   0   7   2       31.61       27.84      2.63 o 
   1   7   2      397.56      416.45     14.39 o 
   2   7   2     1088.88     1118.86     24.78 o 
   3   7   2      195.19      199.37     11.65 o 
   4   7   2      143.96      159.29     10.96 o 
   5   7   2      146.29      162.03     11.30 o 
   6   7   2       52.50       56.52      7.88 o 
  -8   8   2       13.87       10.00      3.08 o 
  -7   8   2       64.24       60.09      4.72 o 
  -6   8   2        5.57        5.68      2.05 o 
  -5   8   2      254.05      244.83      8.09 o 
  -4   8   2      217.83      230.54     10.96 o 
  -3   8   2      307.36      304.19     13.02 o 
  -2   8   2      290.59      302.46      8.95 o 
  -1   8   2      114.60      117.33      5.07 o 
   0   8   2       90.99       85.93      4.28 o 
   1   8   2      231.87      231.35      7.82 o 
   2   8   2      405.68      371.33     17.47 o 
   3   8   2      317.21      299.40     15.42 o 
   4   8   2       16.85       21.92      5.14 o 
   5   8   2       81.52       73.99      9.25 o 
  -8   9   2        0.29        1.75      2.29 o 
  -7   9   2        1.85        1.37      2.40 o 
  -6   9   2      120.03      126.06      8.91 o 
  -5   9   2      259.13      263.43     12.67 o 
  -4   9   2        7.41        3.77      2.74 o 
  -3   9   2        2.49        1.37      2.06 o 
  -2   9   2      206.98      193.50      7.14 o 
  -1   9   2        1.85        1.69      1.88 o 
   0   9   2        8.94        1.69      1.45 o 
   1   9   2        0.71        0.00      2.74 o 
   2   9   2       73.12       60.98      7.88 o 
   3   9   2       10.90       13.36      4.80 o 
   4   9   2       48.58       47.27      7.54 o 
  -7  10   2       11.33       13.02      4.11 o 
  -6  10   2      208.44      222.32     12.33 o 
  -5  10   2      230.15      258.29     13.02 o 
  -4  10   2       24.88       28.77      4.80 o 
  -3  10   2      154.38      166.14      9.59 o 
  -2  10   2      596.70      594.68     21.58 o 
  -1  10   2      237.60      237.00     11.65 o 
   0  10   2      128.27      136.68      9.93 o 
   1  10   2       56.08       54.12      7.19 o 
   2  10   2       89.80       89.41      9.93 o 
   3  10   2        1.43        2.40      3.77 o 
  -5  11   2      129.47      121.95      8.91 o 
  -4  11   2      185.08      186.35     10.96 o 
  -3  11   2      145.99      151.07      9.59 o 
  -2  11   2       90.77       97.29      7.19 o 
  -1  11   2       99.32      106.19      8.91 o 
   0  11   2       48.95       58.23      7.88 o 
   1  11   2       35.08       42.13      7.19 o 
  -1 -12   3        5.11        3.08      4.11 o 
   0 -12   3       40.37       55.49      8.22 o 
   1 -12   3        0.22        0.00      3.43 o 
   4 -12   3       44.92       49.33      6.17 o 
   5 -12   3        1.85        0.00      2.40 o 
  -3 -11   3       41.37       32.89      6.85 o 
  -2 -11   3       23.57       30.49      6.51 o 
  -1 -11   3       44.08       37.68      6.85 o 
   0 -11   3        9.18        6.85      3.77 o 
   1 -11   3       71.87       48.64      6.85 o 
   2 -11   3      229.69      243.22     13.02 o 
   3 -11   3       28.37       34.94      5.14 o 
   4 -11   3        5.55        7.54      3.43 o 
   5 -11   3       33.52       35.01      3.75 o 
   6 -11   3        0.26        0.51      2.18 o 
  -4 -10   3       41.10       37.34      6.85 o 
  -3 -10   3        4.39        7.88      4.11 o 
  -2 -10   3       33.99       38.71      6.51 o 
  -1 -10   3       77.27       80.16      8.56 o 
   0 -10   3       77.32       76.05      8.22 o 
   1 -10   3       52.97       60.63      6.85 o 
   2 -10   3       12.31       10.11      1.76 o 
   3 -10   3       97.26      103.96      4.96 o 
   4 -10   3       59.61       67.19      5.65 o 
   5 -10   3      125.61      121.95      5.93 o 
   6 -10   3      133.89      142.68      7.02 o 
   7 -10   3       36.36       35.65      6.17 o 
  -5  -9   3       19.45       22.61      6.17 o 
  -4  -9   3      130.49      136.68     10.62 o 
  -3  -9   3      129.05      137.37     10.62 o 
  -2  -9   3       80.25       82.90      8.56 o 
  -1  -9   3        9.48       11.03      2.39 o 
   0  -9   3       14.79       15.87      5.48 o 
   1  -9   3      371.10      376.99      8.50 o 
   2  -9   3      295.33      296.16      7.21 o 
   3  -9   3       19.18       21.28      2.16 o 
   4  -9   3        8.42        6.51      1.94 o 
   5  -9   3        5.39        6.11      2.05 o 
   6  -9   3      124.81      121.61      6.06 o 
   7  -9   3       90.84       85.17      5.93 o 
   8  -9   3       62.47       57.90     11.99 o 
  -6  -8   3       42.24       60.98      8.56 o 
  -5  -8   3      104.23      113.73      9.93 o 
  -4  -8   3        8.44       15.76      4.45 o 
  -3  -8   3      152.12      153.65      6.25 o 
  -2  -8   3      791.77      800.26     19.22 o 
  -1  -8   3      940.45      935.37     21.41 o 
   0  -8   3      193.00      204.98      5.29 o 
   1  -8   3      168.24      176.73      4.77 o 
   2  -8   3      520.36      553.29     11.07 o 
   3  -8   3      263.34      258.90      6.46 o 
   4  -8   3      298.16      306.91      9.20 o 
   5  -8   3       40.30       41.46      4.62 o 
   6  -8   3        7.69        8.22      2.18 o 
   7  -8   3       53.35       52.13      8.74 o 
   8  -8   3      125.05      117.49      8.56 o 
   9  -8   3       16.66       18.76      3.61 o 
  -7  -7   3       15.36       11.30      4.80 o 
  -6  -7   3       27.07       33.88      3.70 o 
  -5  -7   3      121.66      131.25     10.28 o 
  -4  -7   3      155.08      168.11      9.59 o 
  -3  -7   3       15.95       14.87      4.62 o 
  -2  -7   3       46.18       47.38      4.97 o 
  -1  -7   3        0.78        1.74      1.32 o 
   0  -7   3        8.78        4.84      0.98 o 
   1  -7   3      169.04      172.39      4.65 o 
   2  -7   3       23.13       29.38      1.98 o 
   3  -7   3      345.03      373.79      8.10 o 
   4  -7   3      186.29      173.75      6.23 o 
   5  -7   3       61.14       57.57      4.12 o 
   6  -7   3      139.53      145.47      6.30 o 
   7  -7   3      183.60      193.11      7.75 o 
   8  -7   3      154.25      157.49      7.38 o 
   9  -7   3        9.05        4.01      3.08 o 
  -7  -6   3       42.79       53.71      4.61 o 
  -6  -6   3       43.56       51.54      4.53 o 
  -5  -6   3      230.48      233.10     11.13 o 
  -4  -6   3       78.82       84.74      4.36 o 
  -3  -6   3      228.02      236.59     10.28 o 
  -2  -6   3       46.15       37.49      2.96 o 
  -1  -6   3       41.65       29.20      1.58 o 
   0  -6   3        0.92        0.79      0.70 o 
   1  -6   3      681.69      675.50     15.35 o 
   2  -6   3      578.61      571.67     10.80 o 
   3  -6   3      783.17      728.73     13.38 o 
   4  -6   3      297.33      328.63     13.78 o 
   5  -6   3       44.87       33.92      3.15 o 
   6  -6   3      102.78       85.13      4.60 o 
   7  -6   3      113.36      104.57      5.57 o 
   8  -6   3        5.05        4.11      2.18 o 
   9  -6   3       34.75       41.46      7.37 o 
  -8  -5   3       25.77       33.91      5.48 o 
  -7  -5   3       55.24       52.70      4.53 o 
  -6  -5   3      395.61      387.69     11.41 o 
  -5  -5   3        1.53        0.22      1.32 o 
  -4  -5   3      178.08      167.55      6.09 o 
  -3  -5   3       32.24       41.47      2.96 o 
  -2  -5   3       91.84      129.28      3.11 o 
  -1  -5   3       45.14       64.36      2.14 o 
   0  -5   3      422.71      401.05     10.80 o 
   1  -5   3      138.51      138.47      7.19 o 
   2  -5   3      659.60      674.76     12.19 o 
   3  -5   3       14.36       13.99      1.31 o 
   4  -5   3       39.05       37.23      2.45 o 
   5  -5   3       27.10       29.39      4.45 o 
   6  -5   3        2.04        0.00      1.32 o 
   7  -5   3        8.29        8.84      3.43 o 
   8  -5   3       21.05       18.96      3.02 o 
   9  -5   3        5.94        9.90      2.78 o 
  -8  -4   3      137.62      152.10      9.25 o 
  -7  -4   3      201.69      193.02      7.46 o 
  -6  -4   3      161.17      159.08      6.39 o 
  -5  -4   3       34.82       31.49      3.02 o 
  -4  -4   3      409.93      412.71     10.83 o 
  -3  -4   3      106.53       86.44      5.99 o 
  -2  -4   3       50.71       41.00      2.53 o 
  -1  -4   3      330.79      406.48      7.54 o 
   0  -4   3      127.07      121.71      3.05 o 
   1  -4   3       80.78       71.88      5.48 o 
   2  -4   3       10.27       12.85      1.45 o 
   3  -4   3     4437.49     4645.10     72.81 o 
   4  -4   3     2262.81     2223.81     36.13 o 
   5  -4   3      744.95      736.30     16.42 o 
   6  -4   3       10.05       11.78      2.05 o 
   7  -4   3       40.08       40.21      3.75 o 
   8  -4   3        9.58        9.67      3.25 o 
   9  -4   3       10.04        6.22      2.39 o 
  -9  -3   3       27.38       24.32      5.14 o 
  -8  -3   3      159.50      159.63      9.93 o 
  -7  -3   3      584.34      570.46     15.13 o 
  -6  -3   3      910.52      911.55     29.12 o 
  -5  -3   3        1.07        0.00      1.20 o 
  -4  -3   3      162.83      144.80      5.17 o 
  -3  -3   3       85.07       78.74      3.37 o 
  -2  -3   3        3.12        0.78      0.82 o 
  -1  -3   3     1058.20     1031.43     16.81 o 
   0  -3   3        5.22        3.29      0.59 o 
   1  -3   3     2890.88     3088.77     48.42 o 
   2  -3   3      250.69      236.07      4.94 o 
   3  -3   3      187.37      185.30      4.34 o 
   4  -3   3     1351.94     1357.60     22.68 o 
   5  -3   3     1896.98     1916.96     31.64 o 
   6  -3   3      346.51      344.80      9.93 o 
   7  -3   3       81.11       78.10      6.51 o 
   8  -3   3       15.75       20.04      3.15 o 
   9  -3   3        9.15        7.19      4.11 o 
  10  -3   3        7.81        5.26      2.63 o 
  -9  -2   3       61.62       60.98      7.19 o 
  -8  -2   3      242.63      249.38     12.33 o 
  -7  -2   3       78.90       71.94      6.17 o 
  -6  -2   3      374.23      379.33     10.53 o 
  -5  -2   3      822.98      841.00     19.00 o 
  -4  -2   3        9.81        2.69      0.80 o 
  -3  -2   3     2850.54     3049.34     47.84 o 
  -2  -2   3     1001.59      999.16     20.68 o 
  -1  -2   3     1109.39     1095.67     17.62 o 
   0  -2   3       29.25       39.21      1.74 o 
   1  -2   3    40459.31    32731.45   1470.15 o 
   2  -2   3    25420.17    22148.13   1000.23 o 
   3  -2   3     1774.45     1700.70     27.62 o 
   4  -2   3      202.72      229.77      5.26 o 
   5  -2   3     1390.52     1426.21     24.13 o 
   6  -2   3      355.14      365.13      9.13 o 
   7  -2   3      146.01      149.52      6.17 o 
   8  -2   3      202.12      199.03     10.96 o 
   9  -2   3       18.69       18.00      4.97 o 
  -8  -1   3        3.26        6.51      2.74 o 
  -7  -1   3        0.80        0.00      2.06 o 
  -6  -1   3      377.67      380.60     10.16 o 
  -5  -1   3      656.97      663.29     12.02 o 
  -4  -1   3       41.89       44.97      1.81 o 
  -3  -1   3      901.73      910.91     15.12 o 
  -2  -1   3        7.00        6.43      2.16 o 
  -1  -1   3        1.70        1.65      1.12 o 
   0  -1   3      156.92      198.63      3.75 o 
   1  -1   3     1602.03     1542.28     26.10 o 
   2  -1   3      184.31      216.46      4.41 o 
   3  -1   3      719.96      755.08     20.72 o 
   4  -1   3        3.87        3.69      2.00 o 
   5  -1   3      324.30      314.76      6.92 o 
   6  -1   3        1.83        1.16      0.91 o 
   7  -1   3       31.89       28.67      3.02 o 
   8  -1   3       24.37       24.01      3.12 o 
   9  -1   3      221.70      222.66     12.33 o 
  -9   0   3       33.62       31.52      5.14 o 
  -8   0   3        0.75        3.77      2.74 o 
  -7   0   3       16.91       14.04      3.43 o 
  -6   0   3       24.02       21.72      2.14 o 
  -5   0   3        1.15        4.63      0.84 o 
  -4   0   3     4322.22     4417.99     83.81 o 
  -3   0   3     1049.33      963.97     16.80 o 
  -2   0   3      406.93      419.08      8.82 o 
  -1   0   3       10.90       10.37      0.99 o 
   0   0   3     5610.51     4654.61    384.35 o 
   1   0   3      243.19      282.66      5.19 o 
   2   0   3      262.17      249.16      6.17 o 
   3   0   3      198.76      178.47      4.14 o 
   4   0   3      846.13      849.69     26.72 o 
   5   0   3      429.56      399.76     13.89 o 
   6   0   3      377.19      351.25     12.73 o 
   7   0   3       19.79       18.84      3.77 o 
   8   0   3      120.29      127.09      8.22 o 
   9   0   3       64.59       67.83      7.54 o 
 -10   1   3       14.20        7.54      4.11 o 
  -9   1   3      206.07      198.68     11.30 o 
  -8   1   3      323.30      343.24     15.07 o 
  -7   1   3      286.73      279.28      8.33 o 
  -6   1   3      133.01      156.94      5.41 o 
  -5   1   3      122.14      102.38      3.16 o 
  -4   1   3      211.09      184.20      4.12 o 
  -3   1   3     3082.59     3204.84     50.01 o 
  -2   1   3      856.93      841.92     13.84 o 
  -1   1   3     1092.30     1076.30     17.19 o 
   0   1   3     1976.78     1893.54     29.69 o 
   1   1   3      980.39      982.32     21.83 o 
   2   1   3      306.88      265.11      5.24 o 
   3   1   3      534.96      509.48      9.34 o 
   4   1   3      863.04      814.40     23.64 o 
   5   1   3      264.83      271.34      7.85 o 
   6   1   3      297.81      298.70      8.60 o 
   7   1   3        5.07        5.98      1.44 o 
   8   1   3      226.40      239.79     11.99 o 
   9   1   3        2.10        2.74      3.08 o 
 -10   2   3      112.69      103.11      8.56 o 
  -9   2   3      263.43      233.63     12.67 o 
  -8   2   3       51.97       62.92      4.48 o 
  -7   2   3        5.38        8.87      1.80 o 
  -6   2   3      331.18      360.04      9.68 o 
  -5   2   3      653.40      654.62     14.77 o 
  -4   2   3      283.58      246.33      5.90 o 
  -3   2   3       76.96       58.35      2.31 o 
  -2   2   3        6.76        2.19      0.52 o 
  -1   2   3     1939.77     1880.53     29.70 o 
   0   2   3     3101.06     3015.03     58.30 o 
   1   2   3     3844.77     3785.73     58.86 o 
   2   2   3      317.26      309.39      6.01 o 
   3   2   3       11.15        4.28      1.01 o 
   4   2   3       80.00       74.10      2.73 o 
   5   2   3      304.54      316.04      7.16 o 
   6   2   3       64.28       63.82      3.79 o 
   7   2   3        3.24        3.56      1.80 o 
   8   2   3       78.10       76.05      7.19 o 
 -10   3   3       24.23       19.53      5.14 o 
  -9   3   3       24.17       24.66      4.80 o 
  -8   3   3      100.29      103.18      5.31 o 
  -7   3   3        5.42        7.73      1.94 o 
  -6   3   3       37.00       35.35      3.02 o 
  -5   3   3       50.56       44.36      3.15 o 
  -4   3   3      359.99      387.12      9.45 o 
  -3   3   3      336.34      282.80     10.11 o 
  -2   3   3     3095.50     3202.13     50.14 o 
  -1   3   3     1756.48     1739.60     27.72 o 
   0   3   3     2721.64     2732.10     53.34 o 
   1   3   3        2.40        3.38      0.32 o 
   2   3   3       90.53       54.12      2.72 o 
   3   3   3       73.02       96.35      4.02 o 
   4   3   3       34.88       34.86      2.13 o 
   5   3   3       63.64       60.24      2.83 o 
   6   3   3       70.67       77.83      4.28 o 
   7   3   3        0.75        0.00      2.40 o 
  -9   4   3      128.63      131.03      6.39 o 
  -8   4   3      240.89      241.29      8.33 o 
  -7   4   3      177.70      176.57      6.66 o 
  -6   4   3      901.28      902.99     40.59 o 
  -5   4   3      469.56      479.93     11.87 o 
  -4   4   3        1.39        2.13      1.07 o 
  -3   4   3      304.24      282.96      5.79 o 
  -2   4   3     3436.41     3522.20     55.28 o 
  -1   4   3     2815.33     3008.83     47.28 o 
   0   4   3     3720.89     3811.15     74.02 o 
   1   4   3     4100.89     4393.92     68.58 o 
   2   4   3       34.59       39.39      1.87 o 
   3   4   3     1334.85     1302.45     21.97 o 
   4   4   3      351.73      351.57      8.37 o 
   5   4   3      453.61      403.53     17.13 o 
   6   4   3       43.99       37.68      5.82 o 
   7   4   3       72.58       78.79      8.56 o 
   8   4   3       40.04       50.01      7.19 o 
  -9   5   3       79.04       97.96      5.56 o 
  -8   5   3       95.06       91.37      8.91 o 
  -7   5   3       55.49       48.51      6.34 o 
  -6   5   3      760.27      773.38     18.17 o 
  -5   5   3        1.13        0.00      1.07 o 
  -4   5   3      135.66      125.76      4.58 o 
  -3   5   3       80.49       64.99      3.29 o 
  -2   5   3     1623.52     1710.68     27.92 o 
  -1   5   3      414.27      406.75      7.75 o 
   0   5   3      211.35      195.14      5.90 o 
   1   5   3     1600.65     1633.64     33.71 o 
   2   5   3      238.45      199.43     23.12 o 
   3   5   3       38.76       40.32      3.04 o 
   4   5   3        5.38        6.51      1.71 o 
   5   5   3        0.71        0.00      2.06 o 
   6   5   3       37.75       31.86      5.82 o 
   7   5   3       43.12       39.05      6.51 o 
  -9   6   3       16.01       21.20      3.37 o 
  -8   6   3       12.22       14.81      3.60 o 
  -7   6   3        0.60        0.00      1.39 o 
  -6   6   3      134.70      131.32     10.79 o 
  -5   6   3      391.21      409.28     10.89 o 
  -4   6   3        9.30       12.12      1.80 o 
  -3   6   3        0.96        1.83      0.79 o 
  -2   6   3      387.73      358.86      7.34 o 
  -1   6   3      461.55      452.66     11.38 o 
   0   6   3       50.13       46.81      6.68 o 
   1   6   3       35.60       30.84      3.94 o 
   2   6   3      589.86      622.76     15.12 o 
   3   6   3        1.49        1.83      1.39 o 
   4   6   3       32.15       16.10      4.11 o 
   5   6   3        2.17        2.06      3.08 o 
   6   6   3       42.53       40.08      6.85 o 
   7   6   3        0.59        0.00      3.43 o 
  -9   7   3       52.47       48.27      4.84 o 
  -8   7   3       18.66       27.38      3.51 o 
  -7   7   3      168.25      174.54      7.02 o 
  -6   7   3       17.77       20.02      2.66 o 
  -5   7   3      605.84      605.16     14.88 o 
  -4   7   3      346.68      343.74      9.41 o 
  -3   7   3      256.56      247.08      7.50 o 
  -2   7   3      115.81      109.62      4.60 o 
  -1   7   3      600.79      617.11     14.99 o 
   0   7   3        1.71        2.65      1.32 o 
   1   7   3      114.85       47.62      3.77 o 
   2   7   3       48.05       47.63      3.70 o 
   3   7   3     1028.22      919.08     33.23 o 
   4   7   3        3.75       15.42      4.45 o 
   5   7   3       50.78       51.04      7.19 o 
   6   7   3       67.17       73.65      9.25 o 
  -8   8   3      220.82      221.30      8.72 o 
  -7   8   3      146.44      160.05      7.02 o 
  -6   8   3      236.83      221.64     11.65 o 
  -5   8   3        3.90        1.37      2.06 o 
  -4   8   3      275.91      290.83     13.02 o 
  -3   8   3        8.88       11.65      3.08 o 
  -2   8   3       44.01       42.42      3.39 o 
  -1   8   3      193.76      211.91      7.36 o 
   0   8   3       36.02       25.22      3.77 o 
   1   8   3        3.99        1.53      1.54 o 
   2   8   3       15.51        6.85      3.43 o 
   3   8   3      250.77      229.17     13.36 o 
   4   8   3      159.60      174.36     11.99 o 
   5   8   3       39.72       46.59      7.54 o 
  -7   9   3        1.37        0.00      2.74 o 
  -6   9   3        1.26        1.37      2.74 o 
  -5   9   3       33.31       41.45      5.82 o 
  -4   9   3       16.30       10.96      3.08 o 
  -3   9   3       34.19       41.45      5.14 o 
  -2   9   3      121.32      111.75      5.45 o 
  -1   9   3       47.25       47.93      5.48 o 
   0   9   3       26.17       24.74      5.31 o 
   1   9   3      218.18      196.97     11.99 o 
   2   9   3       55.40       47.62      7.19 o 
   3   9   3        9.95        8.91      4.80 o 
   4   9   3       38.21       37.68      7.19 o 
  -6  10   3      107.41       90.44      8.91 o 
  -5  10   3      102.24       96.60      7.88 o 
  -4  10   3        3.05        1.37      2.40 o 
  -3  10   3       24.35       30.15      5.14 o 
  -2  10   3      270.92      285.69     13.36 o 
  -1  10   3       35.28       37.46      3.79 o 
   0  10   3        0.60        2.06      3.43 o 
   1  10   3       61.20       69.88      8.56 o 
   2  10   3       51.80       54.81      8.22 o 
  -5  11   3       15.19       15.07      4.11 o 
  -4  11   3      223.68      207.93     11.99 o 
  -3  11   3       32.71       41.45      5.82 o 
  -2  11   3      113.21      115.44      8.22 o 
  -1  11   3       65.62       71.94      8.22 o 
   0  11   3       21.42       20.55      5.48 o 
  -1 -12   4       69.54       62.69      8.91 o 
   0 -12   4        1.56        1.03      3.77 o 
   1 -12   4       43.73       40.76      6.51 o 
   2 -12   4        4.67        0.00      3.08 o 
   4 -12   4        3.25        1.71      3.08 o 
   5 -12   4       47.01       45.22      6.17 o 
  -3 -11   4       12.22       15.07      5.82 o 
  -2 -11   4        0.34        5.14      4.11 o 
  -1 -11   4       37.86       37.68      6.85 o 
   0 -11   4        1.44        0.34      3.43 o 
   1 -11   4        4.52        0.00      3.08 o 
   2 -11   4       14.70       13.70      4.45 o 
   3 -11   4        6.31       10.28      2.42 o 
   4 -11   4        7.72        6.63      2.29 o 
   5 -11   4       23.02       22.15      4.45 o 
   6 -11   4       55.11       45.53      4.48 o 
  -4 -10   4       29.75       26.03      6.17 o 
  -3 -10   4        7.88        9.59      4.45 o 
  -2 -10   4        2.14        3.08      3.43 o 
  -1 -10   4      155.84      144.90     10.62 o 
   0 -10   4      156.25      153.09      6.50 o 
   1 -10   4       56.08       48.97      4.10 o 
   2 -10   4       89.81       98.85      5.02 o 
   3 -10   4       36.77       34.24      2.75 o 
   4 -10   4       14.56       10.59      2.18 o 
   5 -10   4       30.44       26.91      3.43 o 
   6 -10   4        0.38        0.18      2.40 o 
   7 -10   4       14.49       17.64      5.82 o 
  -5  -9   4       51.76       42.13      7.19 o 
  -4  -9   4      125.34      135.65     10.96 o 
  -3  -9   4      147.29      154.04      7.37 o 
  -2  -9   4        0.77        0.00      2.23 o 
  -1  -9   4       42.36       45.33      6.51 o 
   0  -9   4      162.49      165.49      6.42 o 
   1  -9   4      289.19      304.14      7.58 o 
   2  -9   4      116.01      105.71     10.37 o 
   3  -9   4      109.17      119.77      4.27 o 
   4  -9   4      133.47      123.35      8.74 o 
   5  -9   4      100.50      104.01      6.34 o 
   6  -9   4        7.44        8.87      2.53 o 
   7  -9   4      117.72      117.67      6.30 o 
   8  -9   4      135.70      136.21     11.30 o 
  -6  -8   4      113.34      129.14     10.62 o 
  -5  -8   4      103.09      111.50      5.93 o 
  -4  -8   4       81.59       72.98      4.75 o 
  -3  -8   4      507.50      492.97     13.65 o 
  -2  -8   4      914.01      916.84     21.56 o 
  -1  -8   4       72.18       77.18      5.48 o 
   0  -8   4        9.63        7.91      1.80 o 
   1  -8   4      105.19      103.64      3.57 o 
   2  -8   4       27.75       32.88      2.30 o 
   3  -8   4       89.97       88.48      5.35 o 
   4  -8   4      138.03      151.93      5.93 o 
   5  -8   4       60.39       64.54      4.48 o 
   6  -8   4      130.30      133.53      9.25 o 
   7  -8   4       49.83       49.51      4.60 o 
   8  -8   4      275.49      274.78     14.04 o 
  -7  -7   4       17.10       13.10      3.04 o 
  -6  -7   4        7.13       10.23      2.53 o 
  -5  -7   4        2.14        3.04      1.96 o 
  -4  -7   4      192.86      163.23      8.22 o 
  -3  -7   4        0.71        2.40      3.08 o 
  -2  -7   4        0.66        0.00      1.32 o 
  -1  -7   4      130.89      132.62      9.08 o 
   0  -7   4       47.38       48.88      2.34 o 
   1  -7   4      306.28      322.88      7.16 o 
   2  -7   4       14.61        7.54      1.31 o 
   3  -7   4       72.47       77.08      3.09 o 
   4  -7   4      247.58      250.27      7.62 o 
   5  -7   4       14.63       19.40      2.66 o 
   6  -7   4      227.89      212.61      7.99 o 
   7  -7   4      108.49      108.06      5.80 o 
   8  -7   4      106.64      111.14     14.90 o 
   9  -7   4        8.08       13.50      3.43 o 
  -7  -6   4       20.44       29.19      3.70 o 
  -6  -6   4       23.98       28.00      3.43 o 
  -5  -6   4        7.15        3.77      1.89 o 
  -4  -6   4       30.22       19.10      2.39 o 
  -3  -6   4      375.01      398.73     10.92 o 
  -2  -6   4      496.36      507.38     17.13 o 
  -1  -6   4      128.72      130.54      3.44 o 
   0  -6   4      127.66      126.59      3.56 o 
   1  -6   4      510.43      485.60      9.47 o 
   2  -6   4      584.94      594.60     11.20 o 
   3  -6   4      348.16      310.30     10.24 o 
   4  -6   4      152.39      165.50      4.66 o 
   5  -6   4        2.63        5.49      2.74 o 
   6  -6   4       49.42       38.54      3.63 o 
   7  -6   4        7.52        8.38      2.29 o 
   8  -6   4       57.31       54.93      4.97 o 
   9  -6   4       29.75       29.83      3.99 o 
  -8  -5   4       25.18       31.86      5.14 o 
  -7  -5   4        1.37        0.00      2.23 o 
  -6  -5   4      178.96      195.62      7.46 o 
  -5  -5   4        4.12        5.96      1.80 o 
  -4  -5   4       77.79       78.38     10.28 o 
  -3  -5   4      129.59      114.72      4.68 o 
  -2  -5   4     1724.74     1815.46     37.35 o 
  -1  -5   4       13.96       24.55      1.37 o 
   0  -5   4      285.69      264.96      8.11 o 
   1  -5   4      489.83      510.12     11.97 o 
   2  -5   4       71.97       63.76      2.37 o 
   3  -5   4       44.09       45.46      2.63 o 
   4  -5   4      170.50      208.68      6.28 o 
   5  -5   4      336.02      344.26     14.04 o 
   6  -5   4      513.48      509.32     13.56 o 
   7  -5   4        5.64        6.83      2.05 o 
   8  -5   4        5.04        4.80      2.18 o 
   9  -5   4       38.39       35.28      5.82 o 
  -8  -4   4      134.22      140.79      9.25 o 
  -7  -4   4      140.91      131.48      6.04 o 
  -6  -4   4      142.17      144.12      6.04 o 
  -5  -4   4       42.26       35.77      3.12 o 
  -4  -4   4      290.56      288.40      8.44 o 
  -3  -4   4       43.38       36.45      6.51 o 
  -2  -4   4      370.41      337.11      9.59 o 
  -1  -4   4       86.71       78.59      2.27 o 
   0  -4   4      598.86      679.48     11.89 o 
   1  -4   4      160.61      140.21      3.55 o 
   2  -4   4      291.60      271.63      5.80 o 
   3  -4   4       79.49      111.25      3.35 o 
   4  -4   4      201.30      198.35      6.70 o 
   5  -4   4       31.60       37.53      2.20 o 
   6  -4   4      266.18      263.59     10.62 o 
   7  -4   4        3.95        5.82      2.74 o 
   8  -4   4        1.97        5.31      2.18 o 
   9  -4   4        1.34        2.60      2.40 o 
  -9  -3   4        0.49        0.69      3.08 o 
  -8  -3   4      353.95      352.84     15.76 o 
  -7  -3   4      513.11      504.93     19.18 o 
  -6  -3   4      555.65      531.99     19.18 o 
  -5  -3   4      341.13      304.90      9.76 o 
  -4  -3   4        2.93        6.57      2.57 o 
  -3  -3   4      184.39      253.12      7.12 o 
  -2  -3   4       21.62       33.12      2.14 o 
  -1  -3   4     2172.34     2158.86     34.27 o 
   0  -3   4     2556.40     2474.09     39.11 o 
   1  -3   4     3545.46     3543.16     55.59 o 
   2  -3   4      778.00      804.66     17.08 o 
   3  -3   4     1264.33     1212.13     20.37 o 
   4  -3   4     4909.81     4825.99     75.85 o 
   5  -3   4     2047.53     2022.58     33.49 o 
   6  -3   4      374.41      366.57     10.42 o 
   7  -3   4      120.53      123.44      5.69 o 
   8  -3   4      247.29      232.43      8.48 o 
   9  -3   4        6.12        4.44      2.29 o 
  -9  -2   4       37.69       55.84      7.19 o 
  -8  -2   4       67.53       63.37      6.85 o 
  -7  -2   4       77.62       87.35      6.51 o 
  -6  -2   4      102.56      100.08      4.60 o 
  -5  -2   4     1008.14     1106.20     24.21 o 
  -4  -2   4     1994.52     2029.01     38.94 o 
  -3  -2   4     3128.55     3336.91     65.57 o 
  -2  -2   4      284.53      241.26      4.63 o 
  -1  -2   4      184.16      157.70      3.42 o 
   0  -2   4     1982.21     2012.46     31.86 o 
   1  -2   4    18801.92    17153.46    276.50 o 
   2  -2   4     1600.83     1699.62     27.41 o 
   3  -2   4     4176.14     4224.43     66.35 o 
   4  -2   4      135.32      107.82      4.23 o 
   5  -2   4      571.66      588.81     11.40 o 
   6  -2   4      108.19      100.15      5.62 o 
   7  -2   4      142.61      128.70     10.45 o 
   8  -2   4       53.90       47.41      4.23 o 
   9  -2   4      111.75      105.85      8.56 o 
  -9  -1   4       44.41       35.97      5.82 o 
  -6  -1   4       67.54       51.73      4.11 o 
  -5  -1   4       18.24       29.86      1.96 o 
  -4  -1   4      442.01      435.92      8.25 o 
  -3  -1   4      975.86      951.38     15.85 o 
  -2  -1   4      771.09      720.74     12.10 o 
  -1  -1   4      707.74      640.93     12.35 o 
   0  -1   4     3261.63     3266.52     50.91 o 
   1  -1   4     2110.35     2075.39     32.87 o 
   2  -1   4       68.46       66.84      2.10 o 
   3  -1   4     1151.20     1122.91     18.84 o 
   4  -1   4      897.41      875.69     18.89 o 
   5  -1   4      164.90      163.12      4.55 o 
   6  -1   4      113.33      100.97      3.69 o 
   7  -1   4       18.71       21.56      2.78 o 
   8  -1   4        9.69       15.13      3.94 o 
   9  -1   4       76.57       80.84      8.22 o 
  -9   0   4        9.85        9.93      3.43 o 
  -8   0   4       22.76       18.84      4.11 o 
  -7   0   4       27.74       13.02      3.08 o 
  -6   0   4      272.44      258.39      7.31 o 
  -5   0   4      181.81      181.18      5.42 o 
  -4   0   4        1.84       13.94      2.16 o 
  -3   0   4     1511.14     1713.89     33.63 o 
  -2   0   4       16.26       16.44      1.21 o 
  -1   0   4      290.80      313.39     17.77 o 
   0   0   4      366.44      414.39      7.30 o 
   1   0   4     1759.55     1738.28     27.65 o 
   2   0   4       32.52       41.79      1.64 o 
   3   0   4      261.36      281.35      7.38 o 
   4   0   4     1086.68     1068.21     18.51 o 
   5   0   4      356.41      328.20     13.49 o 
   6   0   4      246.98      243.92     12.68 o 
   7   0   4        1.00        2.72      1.24 o 
   8   0   4       37.21       43.50      5.82 o 
   9   0   4        7.05        4.11      3.43 o 
  -9   1   4       52.80       51.04      6.51 o 
  -8   1   4       28.79       30.83      4.80 o 
  -7   1   4      338.74      364.45     10.62 o 
  -6   1   4      262.03      269.51      7.71 o 
  -5   1   4      134.00      114.88      3.16 o 
  -4   1   4      414.27      418.54      7.91 o 
  -3   1   4     3206.40     3245.13     50.87 o 
  -2   1   4     4110.11     4356.84     83.24 o 
  -1   1   4     2416.14     2337.81     36.62 o 
   0   1   4       56.16       69.64      2.20 o 
   1   1   4       54.69       55.58      2.20 o 
   2   1   4      638.20      636.07     11.18 o 
   3   1   4       82.85       64.71      2.33 o 
   4   1   4      563.58      561.78     10.72 o 
   5   1   4      673.21      698.78     19.01 o 
   6   1   4      253.04      254.21      8.09 o 
   7   1   4       18.15       12.73      2.29 o 
   8   1   4      158.56      150.38      9.25 o 
   9   1   4      195.67      206.56     11.65 o 
 -10   2   4        2.70        1.37      3.08 o 
  -9   2   4       73.49       81.87      8.22 o 
  -8   2   4        4.15        5.82      3.08 o 
  -7   2   4        8.49       12.03      2.14 o 
  -6   2   4       33.42       32.51      4.97 o 
  -5   2   4     1271.33     1361.90     36.83 o 
  -4   2   4     2939.12     2986.55     47.19 o 
  -3   2   4        1.51        7.09      0.84 o 
  -2   2   4      460.08      432.94      7.77 o 
  -1   2   4     4112.40     4266.28     66.19 o 
   0   2   4       73.46       49.73      1.37 o 
   1   2   4        9.90       19.01      0.87 o 
   2   2   4     1199.75     1202.88     19.85 o 
   3   2   4      926.97     1097.58     18.81 o 
   4   2   4       53.34       59.06      2.40 o 
   5   2   4       25.41       20.87      2.29 o 
   6   2   4      219.13      224.61      5.97 o 
   7   2   4       55.62       44.18     17.13 o 
  -9   3   4      264.30      291.86     14.73 o 
  -8   3   4      530.81      552.35     14.51 o 
  -7   3   4       78.46       78.33      4.80 o 
  -6   3   4      233.15      244.17      9.42 o 
  -5   3   4     1712.55     1747.21     35.24 o 
  -4   3   4     2213.44     2306.61     36.92 o 
  -3   3   4     3265.51     3369.86     64.31 o 
  -2   3   4      186.16      183.81      4.06 o 
  -1   3   4      950.49      952.82     19.97 o 
   0   3   4       12.53       16.08      1.70 o 
   1   3   4      199.52      185.88      5.66 o 
   2   3   4       52.45       55.46      1.86 o 
   3   3   4      649.16      669.21     12.17 o 
   4   3   4      341.41      353.26      9.30 o 
   5   3   4      219.47      215.46      7.22 o 
   6   3   4      294.44      292.55     14.04 o 
   7   3   4      294.55      327.49     15.76 o 
   8   3   4      181.22      204.51     12.33 o 
  -9   4   4        8.92       10.53      2.53 o 
  -8   4   4       87.64       89.36      4.97 o 
  -7   4   4       19.42       21.48      5.14 o 
  -6   4   4     1001.54      946.71     21.07 o 
  -5   4   4      116.51      113.25      5.31 o 
  -4   4   4      182.04      163.75      8.56 o 
  -3   4   4       52.58       35.14      1.72 o 
  -2   4   4      727.21      738.32     12.83 o 
  -1   4   4     2240.64     2315.17     36.86 o 
   0   4   4     2707.91     3078.80     60.60 o 
   1   4   4     1263.69     1397.07     29.13 o 
   2   4   4        4.79        4.24      1.19 o 
   4   4   4      895.58      914.95     20.97 o 
   5   4   4      511.38      523.88     13.80 o 
   6   4   4       55.54       65.43      7.19 o 
   7   4   4      116.79      124.69      9.59 o 
   8   4   4       37.86       34.26      6.51 o 
  -9   5   4       51.58       60.87      4.83 o 
  -8   5   4       58.88       67.07      4.84 o 
  -7   5   4       74.52       77.57      7.37 o 
  -6   5   4      283.67      276.22      8.60 o 
  -5   5   4      398.23      389.67     10.29 o 
  -4   5   4      335.87      364.55     19.53 o 
  -3   5   4        3.49        1.94      0.79 o 
  -2   5   4      274.26      294.04      8.10 o 
  -1   5   4      385.65      416.42     10.52 o 
   0   5   4     1311.52     1381.27     29.02 o 
   1   5   4      294.77      307.07      8.68 o 
   2   5   4     1388.31     1343.24     28.72 o 
   3   5   4       17.85       17.57      3.25 o 
   4   5   4       34.91       31.11      2.96 o 
   5   5   4       11.29       11.65      3.77 o 
   6   5   4        2.40        8.91      4.11 o 
   7   5   4       27.13       26.03      5.82 o 
  -9   6   4       12.72       14.88      3.02 o 
  -8   6   4        1.17        0.94      1.89 o 
  -7   6   4       22.36       22.63      3.02 o 
  -6   6   4        9.72       12.55      2.40 o 
  -5   6   4      179.29      187.13      6.53 o 
  -4   6   4       79.09       79.93      3.85 o 
  -3   6   4      156.97      150.20      4.12 o 
  -2   6   4        1.65        0.69      1.54 o 
  -1   6   4      267.14      258.77      7.74 o 
   0   6   4       33.93       24.36      2.53 o 
   1   6   4       15.33       13.51      4.11 o 
   2   6   4        2.77        1.03      0.92 o 
   3   6   4      531.49      527.62     20.72 o 
   4   6   4        0.65        0.00      2.74 o 
   5   6   4        0.58        1.37      3.08 o 
   6   6   4        4.95        7.19      4.11 o 
  -8   7   4       62.57       66.94      5.20 o 
  -7   7   4       68.17       72.18      5.09 o 
  -6   7   4      381.48      384.92     11.13 o 
  -5   7   4       36.96       22.95      4.11 o 
  -4   7   4      354.46      397.37     15.76 o 
  -3   7   4      452.51      501.85     18.16 o 
  -2   7   4       79.20       90.76      6.68 o 
  -1   7   4      136.66      121.79      5.07 o 
   0   7   4        4.35        5.21      1.88 o 
   1   7   4      126.51      122.01      5.35 o 
   2   7   4       28.16       22.69      9.93 o 
   3   7   4       27.42       33.57      5.48 o 
   4   7   4       20.98       30.15      5.82 o 
   5   7   4       61.31       85.30      9.59 o 
  -8   8   4      176.36      152.10     10.28 o 
  -7   8   4      178.56      159.29      9.93 o 
  -6   8   4      241.92      238.42     12.33 o 
  -5   8   4      105.37       91.46      7.19 o 
  -4   8   4      488.97      484.04     18.50 o 
  -3   8   4       12.35       16.44      3.77 o 
  -2   8   4      264.92      248.66      8.22 o 
  -1   8   4      434.63      413.96     11.60 o 
   0   8   4       37.56       29.13      3.02 o 
   1   8   4       31.58       39.43      6.17 o 
   2   8   4      384.45      347.70     16.79 o 
   3   8   4       68.44       78.45      8.91 o 
   4   8   4       71.16       69.20      8.56 o 
   5   8   4      100.03       91.81     10.28 o 
  -7   9   4      149.62      134.97      9.93 o 
  -6   9   4      178.84      187.04     10.96 o 
  -5   9   4      857.56      891.00     30.83 o 
  -4   9   4       76.93       83.93      6.85 o 
  -3   9   4        0.59        0.00      2.06 o 
  -2   9   4       54.44       57.23      4.48 o 
  -1   9   4      370.96      376.26     11.35 o 
   0   9   4       68.81       66.36      4.83 o 
   1   9   4       57.96       59.95      7.54 o 
   2   9   4       85.82      102.77      8.91 o 
   3   9   4      135.35      134.63     10.96 o 
  -6  10   4        5.51        6.85      3.77 o 
  -5  10   4        4.69        2.40      2.74 o 
  -4  10   4      213.60      221.29     11.99 o 
  -3  10   4        7.51        9.25      3.43 o 
  -2  10   4        6.35        9.59      3.43 o 
  -1  10   4        2.11        4.00      2.14 o 
   0  10   4       63.40       62.06      4.93 o 
   1  10   4       19.26       27.06      5.82 o 
   2  10   4      104.22      107.56     10.96 o 
  -4  11   4       14.67       11.99      4.11 o 
  -3  11   4       85.55       78.10      7.88 o 
  -2  11   4        4.50        4.11      3.08 o 
  -1  11   4        8.50       12.72      2.96 o 
  -1 -12   5       67.05       65.43      8.91 o 
   0 -12   5       59.56       70.22      8.91 o 
   1 -12   5        4.51        8.91      4.11 o 
   2 -12   5        1.82        0.00      3.08 o 
   4 -12   5      159.10      154.28      6.90 o 
   5 -12   5       37.74       38.90      4.36 o 
  -3 -11   5       42.03       46.25      7.54 o 
  -2 -11   5        2.00        0.00      3.08 o 
  -1 -11   5        0.59        0.00      3.08 o 
   0 -11   5      244.26      257.95     14.73 o 
   1 -11   5      281.27      292.89      9.95 o 
   2 -11   5       46.01       47.91      4.44 o 
   3 -11   5       38.98       41.41      3.75 o 
   4 -11   5       59.47       60.90      5.82 o 
   5 -11   5        3.82        1.55      2.05 o 
   6 -11   5       17.08       15.42      3.15 o 
  -4 -10   5        3.58        2.40      4.11 o 
  -3 -10   5       28.18       34.94      6.85 o 
  -2 -10   5       12.59       11.90      2.53 o 
  -1 -10   5        3.21        4.19      2.74 o 
   0 -10   5       72.79       82.12      5.00 o 
   1 -10   5      209.48      223.90      8.05 o 
   2 -10   5       51.29       47.79      4.72 o 
   3 -10   5       38.34       38.70      2.97 o 
   4 -10   5       13.39       14.89      4.97 o 
   5 -10   5       20.40       24.09      3.26 o 
   6 -10   5       26.48       17.78      3.15 o 
   7 -10   5        6.41        6.38      3.25 o 
  -5  -9   5      101.98       97.29     10.62 o 
  -4  -9   5      194.44      191.70      7.98 o 
  -3  -9   5      140.50      136.22      7.37 o 
  -2  -9   5      565.16      535.50     18.50 o 
  -1  -9   5      798.87      769.29     18.88 o 
   0  -9   5      117.51      124.59      5.51 o 
   1  -9   5       79.89       75.05      3.49 o 
   2  -9   5      289.00      280.99      8.82 o 
   3  -9   5      163.62      159.49      5.13 o 
   4  -9   5      189.71      191.63      7.54 o 
   5  -9   5       57.40       59.13      4.60 o 
   6  -9   5       13.99       13.48      3.94 o 
   7  -9   5        3.81        8.65      3.08 o 
   8  -9   5       85.79       78.43      6.28 o 
  -6  -8   5        4.48        2.82      2.53 o 
  -5  -8   5      134.35      128.39      6.42 o 
  -4  -8   5       78.32       65.96      4.86 o 
  -3  -8   5       93.97      101.12      5.26 o 
  -2  -8   5        2.69        2.95      1.71 o 
  -1  -8   5      292.37      285.32      8.97 o 
   0  -8   5        9.15       10.09      2.05 o 
   1  -8   5        9.83       11.47      1.65 o 
   2  -8   5      124.08      124.94      4.54 o 
   3  -8   5       50.22       44.20      2.83 o 
   4  -8   5      202.70      205.50      5.79 o 
   5  -8   5       15.17       18.50      2.66 o 
   6  -8   5      129.73      137.49     10.96 o 
   7  -8   5       17.01       16.63      3.02 o 
   8  -8   5      100.58      110.71      6.87 o 
  -7  -7   5       25.32       24.24      3.61 o 
  -6  -7   5       29.65       23.12      3.21 o 
  -5  -7   5       68.72       72.96      4.93 o 
  -4  -7   5        1.92        0.00      1.56 o 
  -3  -7   5      382.06      389.26     11.17 o 
  -2  -7   5        9.95       18.70      3.60 o 
  -1  -7   5      161.38      158.42      6.34 o 
   0  -7   5       50.05       50.69      2.55 o 
   1  -7   5      735.75      747.87     13.88 o 
   2  -7   5      211.68      240.68      6.00 o 
   3  -7   5        9.70       11.30      1.51 o 
   4  -7   5      130.90      130.49      5.89 o 
   5  -7   5       46.60       47.23      4.28 o 
   6  -7   5       17.19       18.75      4.62 o 
   7  -7   5       36.27       35.14      3.99 o 
   8  -7   5        0.21        0.00      1.94 o 
   9  -7   5        3.94        4.75      2.53 o 
  -7  -6   5        0.41        1.37      2.14 o 
  -6  -6   5      146.17      132.60      6.24 o 
  -5  -6   5        1.15        1.42      1.64 o 
  -4  -6   5       10.69       10.76      2.14 o 
  -3  -6   5      591.80      649.50     16.04 o 
  -2  -6   5      997.97     1030.26     23.09 o 
  -1  -6   5      569.85      552.69     10.35 o 
   0  -6   5      728.30      766.83     13.79 o 
   1  -6   5      253.97      246.75      5.79 o 
   2  -6   5      130.75      130.01      3.96 o 
   3  -6   5      355.98      364.65      7.97 o 
   4  -6   5       56.76       57.06      2.85 o 
   5  -6   5       45.82       46.40      4.11 o 
   6  -6   5        1.68        1.71      1.70 o 
   7  -6   5       29.26       29.09      3.51 o 
   8  -6   5      127.64      133.48     11.99 o 
   9  -6   5       13.83       15.78      3.26 o 
  -8  -5   5       47.61       32.89      5.48 o 
  -7  -5   5      104.15      121.99      6.14 o 
  -6  -5   5      127.91      142.08     13.53 o 
  -5  -5   5        4.53        8.01      2.91 o 
  -4  -5   5       70.02       62.49      3.95 o 
  -3  -5   5      576.95      535.67     13.40 o 
  -2  -5   5      791.36      842.05     19.09 o 
  -1  -5   5     3125.68     3402.16     53.83 o 
   0  -5   5     1660.19     1804.92     36.89 o 
   1  -5   5      187.82      179.23      4.46 o 
   2  -5   5       32.89       32.50      2.04 o 
   3  -5   5        0.69        2.03      0.98 o 
   4  -5   5      132.05      123.48      3.87 o 
   5  -5   5       29.73       29.64      2.22 o 
   6  -5   5        5.02        3.60      1.70 o 
   7  -5   5       49.24       42.48      5.82 o 
   8  -5   5        3.53        3.02      2.05 o 
   9  -5   5       14.45       12.47      3.02 o 
  -8  -4   5      131.78      133.94      9.25 o 
  -7  -4   5      135.83      128.46      8.56 o 
  -6  -4   5      366.19      342.55     10.52 o 
  -5  -4   5       38.83       43.70     10.28 o 
  -4  -4   5       35.32       27.88      2.63 o 
  -3  -4   5      414.74      431.48     11.11 o 
  -2  -4   5      209.24      183.93      5.90 o 
  -1  -4   5       30.98       41.83      1.77 o 
   0  -4   5       42.32       33.09      1.66 o 
   1  -4   5      107.36      114.45      3.20 o 
   2  -4   5     1307.75     1230.81     20.82 o 
   3  -4   5     2142.70     2394.56     38.82 o 
   4  -4   5      813.42      780.57     14.83 o 
   5  -4   5       25.35       24.79      2.06 o 
   6  -4   5      121.36      120.30      6.51 o 
   7  -4   5       47.31       43.78      7.54 o 
   8  -4   5       25.37       26.55      3.39 o 
   9  -4   5        4.52        4.11      2.42 o 
  -9  -3   5       52.59       53.10      6.85 o 
  -8  -3   5       47.09       58.92      6.85 o 
  -7  -3   5       71.77       81.19      6.51 o 
  -6  -3   5      534.90      462.89     65.77 o 
  -5  -3   5      377.00      361.38     10.03 o 
  -4  -3   5        8.55        9.10      1.88 o 
  -3  -3   5      380.86      395.83     13.02 o 
  -2  -3   5     2490.69     2698.84     42.69 o 
  -1  -3   5      338.41      311.73      6.46 o 
   0  -3   5     1940.58     2012.61     32.26 o 
   1  -3   5     3294.37     3374.93     53.09 o 
   2  -3   5     4679.84     4907.97     76.81 o 
   3  -3   5      163.14      159.44      4.22 o 
   4  -3   5      318.70      393.81      8.23 o 
   5  -3   5      159.73      164.75      7.92 o 
   6  -3   5      102.70      112.35      4.01 o 
   7  -3   5       13.13       15.64      2.53 o 
   8  -3   5      100.11      104.35      5.69 o 
   9  -3   5       71.72       70.06      5.57 o 
  -9  -2   5       42.24       43.50      6.17 o 
  -8  -2   5      192.21      185.67     10.62 o 
  -7  -2   5       98.36      121.27      7.88 o 
  -6  -2   5      130.96      138.66      5.57 o 
  -5  -2   5      651.99      668.62     16.10 o 
  -4  -2   5      524.56      471.45     10.28 o 
  -3  -2   5     1265.33     1264.38     22.37 o 
  -2  -2   5      670.65      623.15     11.47 o 
  -1  -2   5      459.16      506.29      8.98 o 
   0  -2   5      403.85      473.44      8.54 o 
   1  -2   5     4776.63     4756.22     74.04 o 
   2  -2   5     1085.80     1090.80     18.32 o 
   3  -2   5      433.21      416.73      8.24 o 
   4  -2   5      126.12      137.21      4.96 o 
   5  -2   5      116.17      107.10      3.69 o 
   6  -2   5       95.49       93.38      3.55 o 
   7  -2   5       51.38       53.96      4.23 o 
   8  -2   5      116.68      113.92      5.81 o 
   9  -2   5      144.31      154.42      7.27 o 
  -9  -1   5       25.65       20.90      4.80 o 
  -8  -1   5      674.93      665.93     24.32 o 
  -7  -1   5       57.57       69.54      6.85 o 
  -6  -1   5      182.43      174.70      8.91 o 
  -5  -1   5      274.64      256.28      5.64 o 
  -4  -1   5       10.53       16.09      1.24 o 
  -3  -1   5     1788.43     1817.50     35.10 o 
  -2  -1   5       40.68       34.51      1.36 o 
  -1  -1   5        5.45        2.46      0.71 o 
   0  -1   5      617.90      677.71     12.08 o 
   1  -1   5       40.86       53.19      2.60 o 
   2  -1   5       68.09       75.00      2.36 o 
   3  -1   5      154.95      151.23      3.89 o 
   4  -1   5      691.36      722.74     13.31 o 
   5  -1   5      400.41      391.01     10.29 o 
   6  -1   5       87.70       80.37      3.36 o 
   7  -1   5       23.90       22.96      2.91 o 
   8  -1   5        6.03        6.51      2.18 o 
   9  -1   5       47.79       50.36      6.85 o 
  -7   0   5       52.57       46.59      5.14 o 
  -6   0   5       21.66       16.84      1.89 o 
  -5   0   5      333.28      344.78      8.47 o 
  -4   0   5       25.49       16.79      1.61 o 
  -3   0   5      134.59      170.27      3.87 o 
  -2   0   5     1321.00     1505.84     29.31 o 
  -1   0   5       36.17       29.26      1.56 o 
   0   0   5     1788.43     1709.00     27.26 o 
   1   0   5       88.93       88.98      3.01 o 
   2   0   5        1.86        1.94      0.59 o 
   3   0   5       38.45       34.37      1.86 o 
   4   0   5      142.05      163.09      5.45 o 
   5   0   5      526.56      538.71     10.80 o 
   6   0   5      589.16      587.07     18.88 o 
   7   0   5       17.04       17.04      2.20 o 
   8   0   5        4.82        0.84      2.74 o 
   9   0   5       49.38       48.30      6.51 o 
  -9   1   5       65.11       46.25      6.17 o 
  -8   1   5       31.76       37.34      5.14 o 
  -7   1   5       90.28       74.34      6.17 o 
  -6   1   5        2.37        3.11      1.32 o 
  -5   1   5       50.15       39.15      2.47 o 
  -4   1   5      253.96      251.25      5.33 o 
  -3   1   5       38.72       74.03      2.98 o 
  -2   1   5        2.23        1.57      0.61 o 
  -1   1   5       33.55       26.10      1.54 o 
   0   1   5       21.52       21.84      2.89 o 
   1   1   5       27.70       27.42      1.78 o 
   2   1   5      201.29      220.75      5.30 o 
   3   1   5      159.34      144.65      4.10 o 
   4   1   5      436.40      401.66      8.34 o 
   5   1   5        2.39        4.20      1.23 o 
   6   1   5      154.70      141.45     15.43 o 
   7   1   5       38.55       28.83      2.56 o 
  -9   2   5        7.64        4.11      3.43 o 
  -8   2   5       56.96       60.63      6.85 o 
  -7   2   5      207.36      231.04      7.50 o 
  -6   2   5      384.86      397.88     10.41 o 
  -5   2   5     1129.17     1085.14     22.88 o 
  -4   2   5      293.99      292.92      6.05 o 
  -3   2   5     4196.99     4652.19     72.47 o 
  -2   2   5      473.06      429.32      9.44 o 
  -1   2   5     1343.47     1533.18     24.75 o 
   0   2   5      183.79      156.99      3.36 o 
   1   2   5        3.44        7.28      0.74 o 
   2   2   5      770.07      923.96     18.31 o 
   3   2   5      272.30      335.25      6.97 o 
   4   2   5      598.67      593.00     11.35 o 
   5   2   5      174.51      173.66      6.87 o 
   6   2   5      195.89      201.08     10.96 o 
   7   2   5        1.22        1.37      2.74 o 
  -9   3   5      158.69      179.16     10.96 o 
  -8   3   5      206.67      220.57      7.85 o 
  -7   3   5      254.99      242.23     10.45 o 
  -6   3   5       69.70       65.00      3.61 o 
  -5   3   5     1054.37     1044.01     22.28 o 
  -4   3   5      140.66      150.90      3.78 o 
  -3   3   5      242.91      204.44      4.67 o 
  -2   3   5      547.40      509.03      9.26 o 
  -1   3   5      141.85      135.84      3.16 o 
   0   3   5       97.03      103.96      3.99 o 
   1   3   5      377.40      338.34      8.92 o 
   2   3   5      315.64      327.64      6.53 o 
   3   3   5       18.06       12.54      1.89 o 
   4   3   5      287.12      288.20      8.54 o 
   5   3   5      577.52      537.47     20.90 o 
   6   3   5      352.14      347.56     10.62 o 
   7   3   5      184.07      164.77     10.62 o 
   8   3   5      136.91      154.15     10.96 o 
  -9   4   5       56.28       70.57      5.17 o 
  -8   4   5      102.45      102.08      5.31 o 
  -7   4   5        5.37        5.67      1.89 o 
  -6   4   5      109.71      101.81      4.60 o 
  -5   4   5      911.42      934.36     20.47 o 
  -4   4   5      313.64      329.04      8.71 o 
  -3   4   5      260.88      328.60      6.70 o 
  -2   4   5      828.71      782.62     13.61 o 
  -1   4   5      442.12      457.24     11.29 o 
   0   4   5      224.97      196.47      6.04 o 
   1   4   5      473.61      474.84     11.84 o 
   2   4   5     1093.09     1131.90     24.62 o 
   3   4   5       87.77       92.91      4.28 o 
   4   4   5      558.66      562.82     21.92 o 
   5   4   5      382.02      373.22     12.16 o 
   6   4   5      323.92      336.05     16.44 o 
   7   4   5       86.91       82.21      8.91 o 
  -9   5   5       19.46       25.92      3.61 o 
  -8   5   5       17.13       16.87      2.78 o 
  -7   5   5       79.52       76.78      4.48 o 
  -6   5   5       12.07       13.76      5.31 o 
  -5   5   5       65.12       63.91      3.63 o 
  -4   5   5      259.57      263.17      9.42 o 
  -3   5   5      331.89      314.88      6.62 o 
  -2   5   5       77.25       69.97      4.28 o 
  -1   5   5      200.80      184.64      6.17 o 
   0   5   5      126.59      123.92      4.83 o 
   1   5   5      165.50      168.82     10.45 o 
   2   5   5      266.42      275.31      8.38 o 
   3   5   5      564.87      517.00     13.46 o 
   4   5   5       24.56       26.68      4.45 o 
   5   5   5        2.84        3.77      3.43 o 
   6   5   5      147.16      150.04     10.62 o 
   7   5   5       74.11       85.30      9.59 o 
  -9   6   5       15.00       12.08      2.91 o 
  -8   6   5       29.78       25.72      3.39 o 
  -7   6   5        0.57        1.37      1.70 o 
  -6   6   5        0.98        1.69      1.56 o 
  -5   6   5       32.95       33.76      3.12 o 
  -4   6   5      167.51      181.21      9.25 o 
  -3   6   5      118.50      130.81      4.96 o 
  -2   6   5      483.11      469.69     11.99 o 
  -1   6   5      817.11      805.40     18.84 o 
   0   6   5      102.14      101.56      4.68 o 
   1   6   5       65.11       64.22      3.93 o 
   2   6   5       24.93       27.08      2.79 o 
   3   6   5      409.94      376.47     17.13 o 
   4   6   5      385.66      372.70     17.81 o 
   5   6   5        3.94        0.00      2.74 o 
   6   6   5       14.13       14.39      4.80 o 
  -8   7   5       42.41       43.23      4.36 o 
  -7   7   5        3.47        2.40      2.74 o 
  -5   7   5       48.83       47.62      5.48 o 
  -4   7   5        5.57        4.45      2.40 o 
  -3   7   5       82.18       88.04      6.17 o 
  -2   7   5      116.54      106.25      4.84 o 
  -1   7   5      258.51      252.28      8.22 o 
   0   7   5       58.57       59.14      4.19 o 
   1   7   5        0.73        1.71      1.45 o 
   2   7   5       34.69       39.61      7.37 o 
   3   7   5        1.17        0.00      2.74 o 
   4   7   5      115.52      121.61      9.93 o 
   5   7   5       41.89       46.25      7.19 o 
  -7   8   5       62.98       84.95      8.22 o 
  -6   8   5        5.98        6.17      3.43 o 
  -5   8   5      263.94      270.96     13.36 o 
  -4   8   5      153.60      147.64      8.91 o 
  -3   8   5      355.41      389.15     15.76 o 
  -2   8   5      221.48      234.13      8.11 o 
  -1   8   5     1284.24     1228.56     27.70 o 
   0   8   5      249.94      242.04      8.44 o 
   1   8   5      465.36      450.15     12.88 o 
   2   8   5      184.20      176.76     11.65 o 
   3   8   5      243.68      244.24     14.39 o 
   4   8   5        1.82        0.00      3.77 o 
  -7   9   5      131.63      118.87      9.25 o 
  -6   9   5      323.80      331.94     15.76 o 
  -5   9   5       81.44       79.47      7.88 o 
  -4   9   5      140.81      153.47      9.59 o 
  -3   9   5       41.61       54.81      6.17 o 
  -2   9   5      180.80      188.06     10.28 o 
  -1   9   5      328.74      333.29     17.13 o 
   0   9   5       81.22       87.97      5.35 o 
   1   9   5      142.55      130.56      6.17 o 
   2   9   5       88.45      102.77     10.28 o 
   3   9   5       76.85       79.82      9.59 o 
  -5  10   5      128.30      139.42      9.59 o 
  -4  10   5        5.02       11.30      3.77 o 
  -3  10   5      251.90      235.68     12.33 o 
  -2  10   5       43.67       44.53      5.82 o 
  -1  10   5       18.81       29.73      3.75 o 
   0  10   5       15.87       15.97      2.96 o 
   1  10   5       34.91       27.75      5.82 o 
  -1 -12   6        0.24        0.00      3.43 o 
   0 -12   6      147.83      165.46     11.99 o 
   1 -12   6       21.68       18.84      5.48 o 
   2 -12   6       46.82       56.10      5.02 o 
   3 -12   6       56.35       48.99      6.51 o 
   4 -12   6       99.11       94.00      6.17 o 
  -2 -11   6        2.27        3.08      3.77 o 
  -1 -11   6       38.91       36.31      6.51 o 
   0 -11   6       11.05       12.99      2.91 o 
   1 -11   6       93.35      107.66      5.99 o 
   2 -11   6        3.14        3.61      2.05 o 
   3 -11   6       76.27       87.82      4.96 o 
   4 -11   6       64.71       65.79      4.96 o 
   5 -11   6       15.53       10.80      2.66 o 
   6 -11   6       12.87        5.11      2.53 o 
  -4 -10   6       59.47       74.68      9.59 o 
  -3 -10   6       24.92       26.48      3.54 o 
  -2 -10   6        7.89        6.75      2.47 o 
  -1 -10   6       55.17       58.23      4.61 o 
   0 -10   6      149.56      149.02      6.58 o 
   1 -10   6      133.79      139.96      6.24 o 
   2 -10   6      199.36      202.44      7.71 o 
   3 -10   6       65.70       65.40      3.82 o 
   4 -10   6       70.92       74.48      5.20 o 
   5 -10   6       97.63       83.06      5.31 o 
   6 -10   6       13.27       12.34      2.78 o 
   7 -10   6        0.51        0.00      1.94 o 
  -5  -9   6       52.23       52.70      5.02 o 
  -4  -9   6       59.69       55.66      5.48 o 
  -3  -9   6      152.57      135.04      7.37 o 
  -2  -9   6      191.59      173.92      7.16 o 
  -1  -9   6       35.95       41.06      3.95 o 
   0  -9   6       18.89       14.10      2.39 o 
   1  -9   6       22.70       21.80      2.72 o 
   2  -9   6       25.78       20.56      3.63 o 
   3  -9   6       47.17       54.99      3.59 o 
   4  -9   6       76.88       72.11      4.84 o 
   5  -9   6       38.95       37.34      3.88 o 
   6  -9   6       86.37       76.79      5.57 o 
   7  -9   6        9.83       13.59      3.15 o 
   8  -9   6       33.34       36.89      4.48 o 
  -6  -8   6       52.29       54.24      4.93 o 
  -5  -8   6       91.18       87.80      5.75 o 
  -4  -8   6        1.88        2.54      2.05 o 
  -3  -8   6       63.87       51.65      4.28 o 
  -2  -8   6      183.01      171.73      6.82 o 
  -1  -8   6      106.75       97.19      4.97 o 
   0  -8   6       16.40       18.41      2.39 o 
   1  -8   6       84.39       92.18      4.67 o 
   2  -8   6       22.18       19.31      2.71 o 
   3  -8   6       69.95       72.34      3.29 o 
   4  -8   6      309.21      309.52      9.16 o 
   5  -8   6       50.37       52.19      5.31 o 
   6  -8   6        6.17        8.69      2.29 o 
   7  -8   6      148.11      125.86     11.13 o 
   8  -8   6       67.13       76.97      6.30 o 
  -7  -7   6        1.34        1.14      2.14 o 
  -6  -7   6       40.39       42.19      4.34 o 
  -5  -7   6      145.01      138.84      8.05 o 
  -4  -7   6        6.24        5.86      2.14 o 
  -3  -7   6      244.17      231.06      8.56 o 
  -2  -7   6      364.18      361.52     10.48 o 
  -1  -7   6        5.85        4.77      1.56 o 
   0  -7   6      139.13      144.74      5.37 o 
   1  -7   6       38.58       31.74      2.31 o 
   2  -7   6       78.92       72.67      3.48 o 
   3  -7   6        3.51        2.28      1.19 o 
   4  -7   6       88.38       97.55      3.89 o 
   5  -7   6       25.97       31.99      8.56 o 
   6  -7   6       18.70       27.23      3.39 o 
   7  -7   6        4.12        4.45      2.18 o 
   8  -7   6       44.12       37.38      4.45 o 
  -7  -6   6       91.22      102.33      6.68 o 
  -6  -6   6       22.52       20.02      3.02 o 
  -5  -6   6      379.67      393.54     11.80 o 
  -4  -6   6        0.57        0.12      1.32 o 
  -3  -6   6      315.94      338.09     17.81 o 
  -2  -6   6      551.85      536.89     13.75 o 
  -1  -6   6      753.92      779.36     18.12 o 
   0  -6   6       81.46       87.03      3.11 o 
   1  -6   6       81.25       82.67      3.85 o 
   2  -6   6      338.38      356.11      7.84 o 
   3  -6   6       26.82       26.59      2.79 o 
   4  -6   6      102.49      105.06      3.80 o 
   5  -6   6      503.38      509.18     10.80 o 
   6  -6   6     1043.11      981.78     23.01 o 
   7  -6   6       60.67       50.04      5.82 o 
   8  -6   6        5.21        7.18      2.53 o 
   9  -6   6       22.79       35.20      4.48 o 
  -8  -5   6        6.95        3.08      3.43 o 
  -7  -5   6       99.10      108.10      5.90 o 
  -6  -5   6      171.20      177.59      7.31 o 
  -5  -5   6      148.99      149.48     10.28 o 
  -4  -5   6      193.86      187.38      9.76 o 
  -3  -5   6      286.47      277.02      8.44 o 
  -2  -5   6      292.63      283.73      8.33 o 
  -1  -5   6      963.88     1016.58     17.56 o 
   0  -5   6      340.67      338.85      7.12 o 
   1  -5   6       10.44        6.29      1.24 o 
   2  -5   6       55.88       66.25      3.12 o 
   3  -5   6        1.65        2.02      0.95 o 
   4  -5   6       19.01       18.29      2.05 o 
   5  -5   6        1.09        0.40      1.20 o 
   6  -5   6      146.53      174.67      7.01 o 
   7  -5   6      162.17      188.79      7.75 o 
   8  -5   6        0.41        1.37      2.74 o 
   9  -5   6        8.41       10.77      2.88 o 
  -8  -4   6       72.94       62.00      7.19 o 
  -7  -4   6      213.10      191.83     10.62 o 
  -6  -4   6      293.27      268.46      9.06 o 
  -5  -4   6        0.70        0.40      1.32 o 
  -4  -4   6      294.96      286.79      8.58 o 
  -3  -4   6       58.27       57.38      3.26 o 
  -2  -4   6      293.04      281.71      8.21 o 
  -1  -4   6       94.73       83.34      2.64 o 
   0  -4   6     1810.78     1898.62     30.93 o 
   1  -4   6      135.16      152.48      4.85 o 
   2  -4   6     2168.22     2228.40     39.98 o 
   3  -4   6      536.80      570.56     13.44 o 
   4  -4   6      394.78      357.07      7.91 o 
   5  -4   6       10.30       19.24      3.08 o 
   6  -4   6       64.95       72.35      5.99 o 
   7  -4   6       21.86       25.70      3.26 o 
   8  -4   6      102.72      108.78      6.06 o 
   9  -4   6       18.94       20.55      4.80 o 
  -8  -3   6        1.01        1.03      2.74 o 
  -7  -3   6        2.50        0.00      2.06 o 
  -6  -3   6       10.87       10.82      2.18 o 
  -5  -3   6      338.97      332.62      9.68 o 
  -4  -3   6      375.92      388.61     10.41 o 
  -3  -3   6      127.66      134.38      3.31 o 
  -2  -3   6      238.48      261.17      5.38 o 
  -1  -3   6      465.77      428.61      8.18 o 
   0  -3   6       72.06       80.30      3.91 o 
   1  -3   6      577.99      595.69     10.93 o 
   2  -3   6     1667.93     1703.20     28.00 o 
   3  -3   6        1.71        6.08      2.40 o 
   4  -3   6       47.50       51.61      2.60 o 
   5  -3   6       19.19       22.45      2.02 o 
   6  -3   6       35.82       34.83      2.93 o 
   7  -3   6        2.59        0.34      1.70 o 
   8  -3   6       26.14       26.53      3.94 o 
   9  -3   6       81.96       81.25      7.19 o 
  -9  -2   6       45.91       47.96      6.51 o 
  -8  -2   6      218.77      205.19     11.30 o 
  -7  -2   6        5.91        3.43      2.74 o 
  -6  -2   6       56.80       59.90      6.17 o 
  -5  -2   6      171.39      166.23      5.81 o 
  -4  -2   6       74.53       54.88      2.28 o 
  -3  -2   6     1564.01     1576.26     25.76 o 
  -2  -2   6     1027.39      975.76     16.41 o 
  -1  -2   6      582.71      597.33     10.62 o 
   0  -2   6       33.12       47.80      1.84 o 
   1  -2   6      538.49      490.79      9.83 o 
   2  -2   6      996.52      961.43     16.60 o 
   3  -2   6        7.97        9.41      1.11 o 
   4  -2   6      445.79      444.98      9.15 o 
   5  -2   6      205.72      192.68      6.66 o 
   6  -2   6      103.07      105.95      4.17 o 
   7  -2   6      171.82      177.75     10.96 o 
   8  -2   6        1.16        1.71      1.94 o 
   9  -2   6       66.34       63.82     10.45 o 
  -9  -1   6       26.12       33.91      5.48 o 
  -8  -1   6      248.63      221.64     11.99 o 
  -7  -1   6      615.31      627.22     22.61 o 
  -6  -1   6      705.80      669.36     22.95 o 
  -5  -1   6       81.24       73.70      4.11 o 
  -4  -1   6       30.59       38.24      3.12 o 
  -3  -1   6      533.54      510.06     20.55 o 
  -2  -1   6      294.05      311.13      6.16 o 
  -1  -1   6        1.49        4.38      0.70 o 
   0  -1   6      183.76      165.41      6.04 o 
   1  -1   6      529.40      496.43     11.35 o 
   2  -1   6      531.05      249.73      8.91 o 
   3  -1   6      660.70      618.63     17.77 o 
   4  -1   6      202.99      179.24      4.74 o 
   5  -1   6      763.68      793.43     14.89 o 
   6  -1   6       15.66       16.90      2.42 o 
   7  -1   6       61.65       67.02      3.69 o 
   8  -1   6        0.51        0.34      1.70 o 
   9  -1   6       53.05       57.00      5.09 o 
  -9   0   6      143.48      132.91      9.59 o 
  -8   0   6      330.04      304.88     14.39 o 
  -7   0   6      244.91      236.02     11.65 o 
  -6   0   6      227.19      236.02     10.96 o 
  -5   0   6       83.84       94.72      3.00 o 
  -4   0   6       46.94       40.55      2.63 o 
  -3   0   6        3.20        8.53      0.91 o 
  -2   0   6      146.17      188.12      9.94 o 
  -1   0   6      349.47      409.59     11.99 o 
   0   0   6      523.83      621.52     12.08 o 
   1   0   6     1227.97     1235.68     36.59 o 
   2   0   6     1449.90     1397.60     23.17 o 
   3   0   6      358.08      362.49      7.49 o 
   4   0   6      161.52      170.87      4.71 o 
   5   0   6      259.86      257.28      9.42 o 
   6   0   6      314.11      287.51      9.42 o 
   7   0   6        1.52        1.73      1.31 o 
   8   0   6        5.40        6.53      2.29 o 
  -7   1   6       20.20       10.96      3.08 o 
  -6   1   6       21.61       21.20      2.74 o 
  -5   1   6      196.11      199.03      8.22 o 
  -4   1   6       68.61       73.38      2.50 o 
  -3   1   6      136.77      105.07      2.97 o 
  -2   1   6      402.59      486.56     10.78 o 
  -1   1   6      979.99     1015.43     16.98 o 
   0   1   6      559.88      591.83     10.42 o 
   1   1   6       84.53       76.08      2.36 o 
   2   1   6     2288.30     2279.70     36.72 o 
   3   1   6       58.54       47.52      2.53 o 
   4   1   6       26.44       22.91      1.84 o 
   5   1   6        0.86        0.54      1.04 o 
   6   1   6      105.48      108.83      4.14 o 
   7   1   6       10.75       11.66      2.42 o 
  -9   2   6      168.18      165.11     10.62 o 
  -8   2   6      317.60      315.15     14.39 o 
  -7   2   6      782.21      795.04     18.39 o 
  -6   2   6       58.51       60.07      3.37 o 
  -5   2   6     2095.08     2167.22     42.99 o 
  -4   2   6      980.25      988.89     26.55 o 
  -3   2   6      490.75      529.10     13.77 o 
  -2   2   6       22.85       37.76      1.71 o 
  -1   2   6      883.98      940.42     15.84 o 
   0   2   6     1447.72     1503.26     24.46 o 
   1   2   6      202.67      191.43      4.86 o 
   2   2   6     1173.30     1122.11     19.10 o 
   3   2   6      177.55      164.16      4.27 o 
   4   2   6      247.87      248.52     20.21 o 
   5   2   6      614.82      630.50     15.83 o 
   6   2   6      157.15      146.00      6.28 o 
   7   2   6        5.80        4.80      3.08 o 
  -9   3   6       12.81       18.50      4.45 o 
  -8   3   6       33.95       42.01      7.54 o 
  -7   3   6      279.16      281.46      9.93 o 
  -6   3   6       39.30       36.34      5.65 o 
  -5   3   6      644.10      610.83     14.29 o 
  -4   3   6      171.79      168.00      5.86 o 
  -3   3   6       25.24       16.49      1.88 o 
  -2   3   6       78.00       75.21      2.47 o 
  -1   3   6      312.06      335.51      6.60 o 
   0   3   6      357.66      368.08      9.55 o 
   1   3   6      270.26      271.90      7.80 o 
   2   3   6      420.86      411.86     10.83 o 
   3   3   6      171.43      147.73      9.59 o 
   4   3   6      279.15      256.90      8.19 o 
   5   3   6       74.49       72.34      4.53 o 
   6   3   6      130.86      134.97      9.59 o 
   7   3   6       36.28       37.00      6.17 o 
  -9   4   6       67.57       79.47      8.22 o 
  -8   4   6       47.23       47.45      4.10 o 
  -7   4   6       42.28       40.32      3.60 o 
  -6   4   6       63.88       66.05      3.75 o 
  -5   4   6      612.17      626.09     14.77 o 
  -4   4   6      357.17      357.64     10.11 o 
  -3   4   6      305.50      284.57      6.11 o 
  -2   4   6      119.47      173.60      4.13 o 
  -1   4   6      511.10      493.29     12.10 o 
   0   4   6      939.52      905.42     20.31 o 
   1   4   6       66.57       73.35      4.62 o 
   2   4   6       68.01       55.41      3.54 o 
   3   4   6      432.91      459.20     12.29 o 
   4   4   6      170.11      175.39      8.91 o 
   5   4   6        0.54        0.87      1.25 o 
   6   4   6        4.46        7.88      3.77 o 
   7   4   6       67.63       63.03      7.88 o 
  -9   5   6       38.52       43.15      4.23 o 
  -8   5   6       90.95      103.21      5.56 o 
  -7   5   6        1.79        0.00      1.70 o 
  -6   5   6       19.87       24.84      2.91 o 
  -5   5   6      376.16      369.86     10.16 o 
  -4   5   6      560.21      571.41     13.54 o 
  -3   5   6      616.86      614.41     14.53 o 
  -2   5   6      549.87      572.92     13.80 o 
  -1   5   6       39.54       36.43      2.91 o 
   0   5   6     1261.88     1240.77     26.97 o 
   1   5   6      137.45      123.00      5.17 o 
   2   5   6      110.78      123.36      9.08 o 
   3   5   6      166.40      175.75     12.50 o 
   4   5   6      476.97      414.22     20.90 o 
   5   5   6      125.21      114.41      9.25 o 
   6   5   6       44.84       55.84      7.54 o 
  -8   6   6       76.35       71.56      5.20 o 
  -7   6   6      143.74      155.39      7.71 o 
  -6   6   6      186.18      187.04     10.28 o 
  -5   6   6       51.47       52.41      5.82 o 
  -4   6   6        3.19        1.71      2.40 o 
  -3   6   6       68.39       78.72      3.99 o 
  -2   6   6      745.25      782.75     18.28 o 
  -1   6   6        2.09        1.37      2.06 o 
   0   6   6       22.62       17.72      2.29 o 
   1   6   6      114.76       95.58      4.77 o 
   2   6   6        8.35       10.62      2.02 o 
   3   6   6       40.09       25.83      3.04 o 
   4   6   6       65.38       55.15      7.19 o 
   5   6   6       40.73       46.59      7.19 o 
   6   6   6       62.39       54.47      8.22 o 
  -8   7   6       25.80       21.92      4.80 o 
  -7   7   6       42.84       47.27      6.17 o 
  -6   7   6        5.67        3.77      2.74 o 
  -5   7   6       10.85        7.19      2.74 o 
  -4   7   6      202.42      202.79     10.62 o 
  -3   7   6       63.25       46.59      5.14 o 
  -2   7   6       14.45       19.99      2.53 o 
  -1   7   6      805.31      780.35     18.87 o 
   0   7   6      130.20      122.24      9.08 o 
   1   7   6       14.54       15.79      2.63 o 
   2   7   6      115.03      107.92      5.35 o 
   3   7   6      203.82      159.45     24.84 o 
   4   7   6       30.23       32.54      6.17 o 
   5   7   6       15.04       10.62      4.80 o 
  -7   8   6       66.30       58.23      7.19 o 
  -6   8   6        6.89       13.36      4.11 o 
  -5   8   6      285.54      280.21     13.70 o 
  -4   8   6      414.40      436.42     17.81 o 
  -3   8   6       29.98       37.34      5.14 o 
  -2   8   6       64.66       76.75      4.60 o 
  -1   8   6      584.46      577.43     15.24 o 
   0   8   6      366.34      332.38     10.62 o 
   1   8   6      131.25      130.24      6.24 o 
   2   8   6       46.48       56.70      4.61 o 
   3   8   6      147.79      153.81     11.30 o 
   4   8   6        4.33        0.00      3.08 o 
  -6   9   6        8.72       10.96      3.77 o 
  -5   9   6      144.02      156.55      9.93 o 
  -4   9   6       75.42       69.54      7.19 o 
  -3   9   6      312.51      286.04     13.70 o 
  -2   9   6      207.39      209.30     11.30 o 
  -1   9   6      197.33      209.06      8.22 o 
   0   9   6      172.98      179.52      8.39 o 
   1   9   6      130.36      124.36      6.33 o 
   2   9   6       38.27       31.52      6.17 o 
  -4  10   6        3.71        4.45      3.08 o 
  -3  10   6        8.99       17.81      4.45 o 
  -2  10   6       71.77       73.99      7.54 o 
  -1  10   6       30.27       23.70      3.51 o 
   0  10   6        7.52        9.38      4.11 o 
   0 -12   7       10.98       13.70      5.48 o 
   1 -12   7      277.22      261.89     10.04 o 
   2 -12   7       14.27       17.00      3.26 o 
   3 -12   7       30.20       32.54      5.48 o 
   4 -12   7        0.44        0.69      3.08 o 
  -2 -11   7       29.11       39.83      4.28 o 
  -1 -11   7       21.26       29.33      3.79 o 
   0 -11   7        3.13        1.89      2.22 o 
   1 -11   7        1.29        2.06      2.14 o 
   2 -11   7      254.32      256.76      9.41 o 
   3 -11   7       53.75       55.56      5.31 o 
   4 -11   7       28.60       26.37      3.51 o 
   5 -11   7       16.98       17.64      3.15 o 
   6 -11   7        1.18        2.06      2.42 o 
  -4 -10   7       73.86       78.94      8.74 o 
  -3 -10   7       20.24       22.04      3.36 o 
  -2 -10   7       27.09       20.55      3.21 o 
  -1 -10   7      116.07      119.29      6.09 o 
   0 -10   7      236.88      252.45      9.12 o 
   1 -10   7       24.28       17.04      2.88 o 
   2 -10   7       57.01       55.14      4.80 o 
   3 -10   7       50.67       50.49      3.49 o 
   4 -10   7       27.66       28.70      3.51 o 
   5 -10   7       26.66       31.92      3.94 o 
   6 -10   7        9.57        9.76      2.66 o 
   7 -10   7        5.89        8.05      2.91 o 
  -5  -9   7        4.85        3.19      2.39 o 
  -4  -9   7        6.93       12.53      2.96 o 
  -3  -9   7        3.07        0.00      1.94 o 
  -2  -9   7        7.88        3.61      2.74 o 
  -1  -9   7       10.42        8.77      2.40 o 
   0  -9   7        6.78        4.60      1.89 o 
   1  -9   7       76.26       74.45      4.61 o 
   2  -9   7        0.32        0.00      1.04 o 
   3  -9   7       31.47       30.03      2.63 o 
   4  -9   7       28.98       27.72      4.11 o 
   5  -9   7      108.91      111.12      5.81 o 
   6  -9   7        0.47        0.00      2.40 o 
   7  -9   7       31.36       28.61      3.99 o 
  -6  -8   7      124.44      125.19      6.91 o 
  -5  -8   7       71.09       70.02      5.35 o 
  -4  -8   7        9.28        2.48      2.05 o 
  -3  -8   7       10.12        8.02      2.29 o 
  -2  -8   7       52.00       61.32      4.53 o 
  -1  -8   7       64.87       65.92      4.28 o 
   0  -8   7        4.60        4.89      1.64 o 
   1  -8   7        1.58        4.23      1.20 o 
   2  -8   7      184.85      174.31      6.66 o 
   3  -8   7        2.17        3.54      1.38 o 
   4  -8   7       72.18       68.41      3.67 o 
   5  -8   7       57.22       59.77      4.72 o 
   6  -8   7        2.01        2.06      1.94 o 
   7  -8   7        9.86        4.55      2.53 o 
   8  -8   7        1.52        0.00      2.29 o 
  -6  -7   7       15.80        9.50      2.63 o 
  -5  -7   7      310.76      320.44     10.83 o 
  -4  -7   7        1.59        0.00      1.56 o 
  -3  -7   7      193.67      177.66      8.56 o 
  -2  -7   7       68.97       77.33      4.44 o 
  -1  -7   7      125.91      133.97      5.66 o 
   0  -7   7        1.18        1.43      1.14 o 
   1  -7   7      238.77      268.44      6.56 o 
   2  -7   7        2.81        2.06      1.45 o 
   3  -7   7       50.40       44.89      3.63 o 
   4  -7   7       23.11       22.22      2.16 o 
   5  -7   7        0.28        0.00      1.71 o 
   6  -7   7       42.44       42.45      3.99 o 
   7  -7   7       70.85       58.20      4.96 o 
   8  -7   7      102.39       95.69      6.77 o 
  -7  -6   7      175.64      170.62      7.71 o 
  -6  -6   7       67.40       72.41      5.31 o 
  -5  -6   7       64.34       73.21      5.17 o 
  -4  -6   7       15.66       13.94      2.39 o 
  -3  -6   7      249.66      240.08      8.05 o 
  -2  -6   7      104.32       96.60      4.68 o 
  -1  -6   7      212.21      233.79      7.60 o 
   0  -6   7       75.37       70.97      2.91 o 
   1  -6   7        0.84        1.50      0.88 o 
   2  -6   7      340.73      361.08      8.47 o 
   3  -6   7       77.32       80.49      3.28 o 
   4  -6   7       38.21       34.54      2.56 o 
   5  -6   7       49.32       58.85      3.26 o 
   6  -6   7       62.52       70.76      5.20 o 
   7  -6   7      176.98      176.27      7.63 o 
   8  -6   7        2.56        4.11      3.43 o 
   9  -6   7       15.92       10.57      3.12 o 
  -8  -5   7        1.31        1.71      3.08 o 
  -7  -5   7       30.42       32.81      5.48 o 
  -6  -5   7      713.34      687.69     17.88 o 
  -5  -5   7      420.15      398.07     16.10 o 
  -4  -5   7      144.42      151.14      9.93 o 
  -3  -5   7      117.20      105.28      4.68 o 
  -2  -5   7      178.95      177.30      6.39 o 
  -1  -5   7       47.67       81.05      2.90 o 
   0  -5   7      347.86      345.53      7.32 o 
   1  -5   7      447.91      431.42      8.94 o 
   2  -5   7     1591.35     1635.64     27.60 o 
   3  -5   7       65.85       52.18      2.83 o 
   4  -5   7       59.77       59.38      2.97 o 
   5  -5   7      537.96      541.31     11.40 o 
   6  -5   7     1009.39      965.86     31.69 o 
   7  -5   7      354.88      339.30     11.02 o 
   8  -5   7      145.77      138.28     13.53 o 
   9  -5   7       28.85       26.03      5.48 o 
  -8  -4   7       27.19       25.69      4.80 o 
  -7  -4   7       47.96       54.81      6.51 o 
  -6  -4   7        6.46        3.49      2.05 o 
  -5  -4   7      228.03      239.53      8.09 o 
  -4  -4   7        1.36        0.90      1.37 o 
  -3  -4   7      283.97      278.23      8.33 o 
  -2  -4   7     2315.30     2357.90     38.12 o 
  -1  -4   7      509.99      581.92     10.85 o 
   0  -4   7        0.97        3.70      0.91 o 
   1  -4   7      144.71      156.21      7.11 o 
   2  -4   7     3746.77     3694.25     58.83 o 
   3  -4   7      472.11      476.06     21.07 o 
   4  -4   7      171.19      164.98      4.87 o 
   5  -4   7       87.31       92.88      3.75 o 
   6  -4   7      219.06      211.36      6.05 o 
   7  -4   7        8.50        9.10      2.42 o 
   8  -4   7       81.28       82.75      5.93 o 
   9  -4   7       53.16       57.80      5.31 o 
  -8  -3   7       11.45        8.56      3.43 o 
  -7  -3   7        4.16        9.93      3.43 o 
  -6  -3   7      160.60      135.94      5.81 o 
  -5  -3   7       15.15       17.66      2.42 o 
  -4  -3   7       25.88       27.86      2.74 o 
  -3  -3   7        1.87        0.00      0.63 o 
  -2  -3   7      733.25      749.47     13.29 o 
  -1  -3   7      228.44      229.75      5.13 o 
   0  -3   7      325.91      309.65      6.49 o 
   1  -3   7        2.25        6.93      1.39 o 
   2  -3   7      762.84      778.53     14.09 o 
   3  -3   7        4.38        3.97      1.25 o 
   4  -3   7       47.11       51.78      2.88 o 
   5  -3   7       15.52       11.56      1.71 o 
   6  -3   7       74.09       79.84      3.61 o 
   7  -3   7       26.89       31.15      3.51 o 
   8  -3   7        2.83        1.97      2.05 o 
   9  -3   7       67.91       64.38      5.45 o 
  -9  -2   7       29.85       32.20      5.48 o 
  -8  -2   7       63.93       68.51      7.19 o 
  -7  -2   7       28.34       33.91      5.14 o 
  -6  -2   7       90.66       86.39      4.36 o 
  -5  -2   7       15.03       11.84      1.94 o 
  -4  -2   7      138.34       92.49      5.82 o 
  -3  -2   7       93.69       92.39      2.86 o 
  -2  -2   7      831.06      825.23     14.37 o 
  -1  -2   7      200.60      191.26      4.43 o 
   0  -2   7      924.91      976.04     27.15 o 
   1  -2   7        1.69        0.84      0.64 o 
   2  -2   7      580.06      588.43     11.06 o 
   3  -2   7      294.66      285.27      6.50 o 
   4  -2   7        6.08        6.48      1.24 o 
   5  -2   7      228.18      250.12      9.59 o 
   6  -2   7      151.88      135.03      5.80 o 
   7  -2   7       64.31       63.51      4.72 o 
   8  -2   7        0.67        0.00      1.71 o 
   9  -2   7        8.50        7.37      2.91 o 
  -9  -1   7       76.80       84.95      8.56 o 
  -8  -1   7      122.43      119.21      8.56 o 
  -7  -1   7       97.53      113.39      7.88 o 
  -6  -1   7      196.08      193.20      9.59 o 
  -5  -1   7      969.78      912.84     24.84 o 
  -4  -1   7       62.43       50.73      2.16 o 
  -3  -1   7       46.66       41.44      3.72 o 
  -2  -1   7     1176.53     1281.00     21.32 o 
  -1  -1   7     3454.16     3637.79     57.22 o 
   0  -1   7     2610.21     2489.02     54.26 o 
   1  -1   7     2810.04     2728.96     53.94 o 
   2  -1   7       13.33        5.85      3.07 o 
   3  -1   7      344.87      330.08      9.08 o 
   4  -1   7       64.78       59.47      4.55 o 
   5  -1   7      142.87      139.64      5.14 o 
   6  -1   7      301.69      320.96      7.97 o 
   7  -1   7      159.68      166.32      6.90 o 
   8  -1   7        1.64        1.03      1.80 o 
  -9   0   7       28.81       21.24      4.80 o 
  -8   0   7      216.00      197.31     10.96 o 
  -7   0   7        7.27        9.93      3.08 o 
  -6   0   7        9.99       10.96      2.74 o 
  -5   0   7       69.38       65.16      2.81 o 
  -4   0   7      156.18      162.23      4.21 o 
  -3   0   7      456.79      488.79      9.28 o 
  -2   0   7       34.17       28.40      1.76 o 
  -1   0   7        3.76       11.55      2.24 o 
   0   0   7      731.00      680.76     12.02 o 
   1   0   7      853.55      845.90     14.72 o 
   2   0   7      597.98      591.13     17.01 o 
   3   0   7      334.34      350.24      7.47 o 
   4   0   7       68.01       66.36      4.42 o 
   5   0   7       16.29       17.41      1.96 o 
   6   0   7        0.97        1.94      1.19 o 
   7   0   7       28.50       33.27      3.51 o 
   8   0   7       32.79       30.15      5.14 o 
  -9   1   7        2.19        4.11      3.43 o 
  -8   1   7      121.48      127.09      8.56 o 
  -7   1   7      909.43      873.52     29.12 o 
  -6   1   7      179.98      192.78      9.08 o 
  -5   1   7      192.26      200.67      6.14 o 
  -4   1   7      614.17      638.92     11.73 o 
  -3   1   7      985.55     1060.50     18.11 o 
  -2   1   7     1660.83     1851.55     36.09 o 
  -1   1   7     1022.96     1047.50     26.96 o 
   0   1   7     1227.55     1242.84     20.64 o 
   1   1   7       34.65       22.17      1.45 o 
   2   1   7      556.20      602.88     11.27 o 
   3   1   7      343.01      316.94      6.92 o 
   4   1   7      223.40      232.75      5.87 o 
   5   1   7      466.18      449.78     14.39 o 
   6   1   7       70.91       72.91      4.61 o 
   7   1   7       32.94       43.42      4.12 o 
  -9   2   7      190.34      176.76     10.96 o 
  -7   2   7      196.76      191.15      9.25 o 
  -6   2   7       20.88       26.03      3.43 o 
  -5   2   7     1192.80     1205.35     25.43 o 
  -4   2   7      802.18      766.30     13.77 o 
  -3   2   7       39.20       35.54      1.90 o 
  -2   2   7       44.74       22.68      1.88 o 
  -1   2   7      690.52      722.33     12.73 o 
   0   2   7      717.70      708.59     12.50 o 
   1   2   7     2377.70     2491.33     39.93 o 
   2   2   7      929.15      927.76     35.28 o 
   3   2   7      185.07      176.87      6.34 o 
   4   2   7      235.07      209.46      7.36 o 
   5   2   7      199.16      209.36      8.05 o 
   6   2   7      339.86      339.36     10.76 o 
   7   2   7       14.64       19.61      3.12 o 
   8   2   7       33.44       33.23      6.17 o 
  -9   3   7       46.49       68.17      7.54 o 
  -8   3   7       81.35       66.46      6.85 o 
  -7   3   7       93.11      108.35      5.07 o 
  -6   3   7       20.67       21.21      2.53 o 
  -5   3   7      352.18      353.18     13.70 o 
  -4   3   7      274.05      279.28      7.74 o 
  -3   3   7      557.98      562.61     10.53 o 
  -2   3   7        2.86       11.38      1.31 o 
  -1   3   7      559.28      523.19      9.66 o 
   0   3   7       29.90       28.22      2.53 o 
   1   3   7      627.90      616.35     14.86 o 
   2   3   7      875.17      906.62     20.66 o 
   3   3   7      108.51       99.49      4.68 o 
   4   3   7      171.34      171.58     10.79 o 
   5   3   7       10.11       11.02      2.28 o 
   6   3   7        0.47        0.98      1.89 o 
   7   3   7        1.22        0.69      3.43 o 
  -9   4   7        5.59        9.93      3.77 o 
  -8   4   7        2.17        2.33      1.80 o 
  -7   4   7        8.01       11.14      2.18 o 
  -6   4   7       72.61       67.10      3.99 o 
  -5   4   7      428.96      437.30     11.26 o 
  -4   4   7      362.09      370.65     14.04 o 
  -3   4   7      517.25      524.16     10.06 o 
  -2   4   7      264.00      241.23      7.27 o 
  -1   4   7       12.94       14.17      2.06 o 
   0   4   7       19.60       21.21      2.39 o 
   1   4   7        1.87        4.31      1.88 o 
   2   4   7      169.63      186.72      6.73 o 
   3   4   7       67.38       63.44      4.03 o 
   4   4   7      118.37      115.61      5.65 o 
   5   4   7       57.80       70.24      4.77 o 
   6   4   7        0.44        0.00      2.40 o 
   7   4   7       51.64       68.85      8.56 o 
  -8   5   7      110.03      104.80      5.56 o 
  -7   5   7      109.00      114.14      5.57 o 
  -6   5   7       93.39       90.72      4.72 o 
  -5   5   7      447.36      456.29     17.47 o 
  -4   5   7     1448.20     1342.49     40.42 o 
  -3   5   7      755.97      724.20     16.96 o 
  -2   5   7     1566.76     1619.88     34.13 o 
  -1   5   7      674.12      694.42     16.58 o 
   0   5   7      552.80      556.33     14.13 o 
   1   5   7       97.70       92.58      4.68 o 
   2   5   7        6.44        6.13      1.80 o 
   3   5   7       89.62       79.10      4.68 o 
   4   5   7      226.01      229.16      8.38 o 
   5   5   7        6.76        9.25      4.11 o 
   6   5   7       41.86       55.84      7.88 o 
  -8   6   7       58.42       58.23      6.85 o 
  -7   6   7       91.51       98.66      7.54 o 
  -6   6   7      287.36      272.33     13.02 o 
  -5   6   7      231.54      251.78     11.99 o 
  -4   6   7      382.78      346.67     14.39 o 
  -3   6   7       23.77       18.84      3.43 o 
  -2   6   7      382.10      369.88     11.48 o 
  -1   6   7      171.14      151.65      6.85 o 
   0   6   7      479.96      527.11     14.02 o 
   1   6   7      113.39       99.91     11.82 o 
   2   6   7       23.14       17.91      2.59 o 
   3   6   7        7.54       10.50      2.74 o 
   4   6   7       70.06       68.85      8.22 o 
   5   6   7       45.05       46.93      7.19 o 
  -7   7   7      156.67      179.84     10.96 o 
  -6   7   7       91.02       90.09      7.19 o 
  -5   7   7      211.18      196.29     10.96 o 
  -4   7   7      327.41      318.92     14.04 o 
  -3   7   7      272.14      282.61     13.02 o 
  -2   7   7       40.38       46.49      8.05 o 
  -1   7   7       23.26       30.44      3.37 o 
   0   7   7      267.16      273.37      9.30 o 
   1   7   7        2.73        2.23      2.91 o 
   2   7   7       47.04       49.02      4.28 o 
   3   7   7       14.51       10.43      3.25 o 
   4   7   7       15.43       13.70      5.14 o 
  -7   8   7       87.85       79.47      8.22 o 
  -6   8   7       95.09      100.03      8.22 o 
  -5   8   7       75.85       64.74      7.19 o 
  -4   8   7        4.48       11.30      3.43 o 
  -3   8   7       97.08       79.13      6.51 o 
  -2   8   7      180.92      199.03     10.96 o 
  -1   8   7       98.88      113.54      5.80 o 
   0   8   7       50.06       60.74      7.54 o 
   1   8   7       28.98       33.44      3.94 o 
   2   8   7       50.71       52.64      4.61 o 
   3   8   7       37.92       45.56      7.19 o 
  -5   9   7      188.29      172.99     10.96 o 
  -4   9   7       86.42       81.53      8.22 o 
  -3   9   7       57.54       53.78      6.51 o 
  -2   9   7       44.99       39.05      5.48 o 
  -1   9   7       86.58       95.43      5.84 o 
   0   9   7       14.17       21.03      3.43 o 
   1   9   7       52.07       51.84      4.97 o 
  -3  10   7        0.39        1.03      2.74 o 
  -2  10   7       19.69       22.95      4.80 o 
   0 -12   8       20.50       21.51      3.61 o 
   1 -12   8        0.15        0.00      2.22 o 
   2 -12   8        7.65        8.05      2.91 o 
   3 -12   8        0.24        0.34      3.08 o 
  -2 -11   8       86.29       87.53      6.68 o 
  -1 -11   8       57.41       63.30      5.26 o 
   0 -11   8      274.19      245.83      9.36 o 
   1 -11   8       45.54       37.49      4.23 o 
   2 -11   8      110.90      108.68      6.00 o 
   3 -11   8       69.21       66.54      5.31 o 
   4 -11   8       62.38       51.28      4.60 o 
   5 -11   8       23.80       17.29      3.26 o 
  -3 -10   8        6.46       11.21      3.60 o 
  -2 -10   8       47.64       40.50      4.28 o 
  -1 -10   8       13.20       11.68      2.72 o 
   0 -10   8        1.48        4.00      2.22 o 
   1 -10   8       63.73       66.58      5.02 o 
   2 -10   8        9.75       11.55      2.63 o 
   3 -10   8       76.88       74.01      4.28 o 
   4 -10   8       44.90       41.13      4.12 o 
   5 -10   8       56.90       54.80      4.96 o 
   6 -10   8        1.70        3.22      2.39 o 
  -5  -9   8        2.25        4.27      2.63 o 
  -4  -9   8       29.47       35.45      4.28 o 
  -3  -9   8       28.69       20.92      4.28 o 
  -2  -9   8        8.65       11.43      5.48 o 
  -1  -9   8        0.70        0.43      1.89 o 
   0  -9   8        7.35        6.04      4.62 o 
   1  -9   8        8.01        5.31      2.18 o 
   2  -9   8      402.60      398.38      9.47 o 
   3  -9   8       49.54       51.96      3.42 o 
   4  -9   8      124.97      136.06      7.61 o 
   5  -9   8       66.15       53.94      4.72 o 
   6  -9   8        0.52        0.32      2.05 o 
   7  -9   8        6.82        5.95      2.53 o 
  -5  -8   8       90.99       93.63      6.08 o 
  -4  -8   8        0.72        4.11      2.74 o 
  -3  -8   8       32.05       29.74      3.46 o 
  -2  -8   8      101.22       96.73      5.17 o 
  -1  -8   8      148.26      148.93      6.39 o 
   0  -8   8      101.81      104.43      5.17 o 
   1  -8   8        1.81        3.01      1.31 o 
   2  -8   8      416.72      387.12     11.25 o 
   3  -8   8       47.32       49.72      3.29 o 
   4  -8   8       42.94       46.80      3.29 o 
   5  -8   8       78.60       78.53      5.99 o 
   6  -8   8        1.13        0.21      1.89 o 
   7  -8   8       48.62       34.54      4.19 o 
   8  -8   8       13.56       12.32      3.26 o 
  -6  -7   8       52.53       52.03      4.83 o 
  -5  -7   8      151.02      146.32     11.82 o 
  -4  -7   8       10.02       14.07      2.53 o 
  -3  -7   8        5.64       11.90      2.63 o 
  -2  -7   8       43.34       44.54      4.45 o 
  -1  -7   8      128.62      113.75      5.31 o 
   0  -7   8       36.27       35.02      3.94 o 
   1  -7   8      362.24      384.77     13.10 o 
   2  -7   8        2.45        4.11      1.38 o 
   3  -7   8      161.09      165.26      7.46 o 
   4  -7   8        7.40        6.00      1.56 o 
   5  -7   8        7.04        5.24      2.05 o 
   6  -7   8        7.59        8.56      2.42 o 
   7  -7   8       20.74       19.18      4.45 o 
   8  -7   8       64.71       47.13      5.09 o 
  -7  -6   8       36.34       35.78      4.10 o 
  -6  -6   8      271.22      285.99     12.50 o 
  -5  -6   8       80.20       81.19      5.18 o 
  -4  -6   8       52.56       52.68      4.23 o 
  -3  -6   8      104.24      105.72      5.17 o 
  -2  -6   8       68.92       56.13      4.19 o 
  -1  -6   8      113.96      111.61      4.93 o 
   0  -6   8        4.89        9.60      2.34 o 
   1  -6   8       35.40       37.02      3.06 o 
   2  -6   8       19.50       16.58      3.60 o 
   3  -6   8       16.34       19.08      1.96 o 
   4  -6   8       21.77       21.72      2.18 o 
   5  -6   8       35.80       30.78      2.63 o 
   6  -6   8        8.10        2.89      2.91 o 
   7  -6   8       53.33       57.99      5.07 o 
   8  -6   8       33.66       21.81      3.51 o 
  -7  -5   8       86.96       85.30      8.22 o 
  -6  -5   8       39.96       38.24      6.17 o 
  -5  -5   8      949.20      934.00     22.36 o 
  -4  -5   8      347.50      343.19     18.67 o 
  -3  -5   8      298.24      283.96     12.16 o 
  -2  -5   8       31.52       32.34      3.02 o 
  -1  -5   8      596.58      630.95     11.96 o 
   0  -5   8      566.81      559.76     10.95 o 
   1  -5   8      350.14      360.71      9.93 o 
   2  -5   8     1551.69     1569.65     26.87 o 
   3  -5   8      757.82      755.62     14.50 o 
   4  -5   8      133.47      133.29      4.54 o 
   5  -5   8      141.51      139.40      4.87 o 
   6  -5   8      143.05      148.64      6.66 o 
   7  -5   8       92.70      102.14      5.81 o 
   8  -5   8       71.06       70.20      5.69 o 
  -8  -4   8        4.60       11.30      3.77 o 
  -7  -4   8       58.73       58.92      6.51 o 
  -6  -4   8       12.50       13.02      2.53 o 
  -5  -4   8      111.44      121.35      6.34 o 
  -4  -4   8      724.94      705.29     17.29 o 
  -3  -4   8      349.05      362.11     10.14 o 
  -2  -4   8      716.82      697.94     12.81 o 
  -1  -4   8      670.75      659.99     12.25 o 
   0  -4   8      233.44      213.91      5.29 o 
   1  -4   8      119.77      118.63      6.52 o 
   2  -4   8      683.19      668.09     12.71 o 
   3  -4   8     1052.02     1127.26     25.21 o 
   4  -4   8      125.47      121.22      4.14 o 
   5  -4   8       19.83       21.20      2.16 o 
   6  -4   8       73.00       67.50      5.57 o 
   7  -4   8       53.99       52.86      4.60 o 
   8  -4   8        0.36        1.41      2.23 o 
  -8  -3   8        0.76        2.40      3.08 o 
  -7  -3   8       80.44       75.02      7.19 o 
  -6  -3   8       96.85      111.92      5.33 o 
  -5  -3   8       30.24       28.14      3.02 o 
  -4  -3   8       39.67       39.21      6.68 o 
  -3  -3   8        1.59        0.57      1.07 o 
  -2  -3   8      507.19      544.17     10.25 o 
  -1  -3   8        4.91        2.21      0.78 o 
   0  -3   8      224.53      248.31      5.69 o 
   1  -3   8      734.39      776.69     14.08 o 
   2  -3   8        0.65        0.00      0.79 o 
   3  -3   8      438.59      459.59     10.61 o 
   4  -3   8       41.58       38.59      2.63 o 
   5  -3   8       53.40       58.54      3.42 o 
   6  -3   8       83.86       85.23      4.51 o 
   7  -3   8       49.45       47.60      4.23 o 
   8  -3   8       16.26       18.99      3.77 o 
  -8  -2   8       68.45       61.66      6.85 o 
  -7  -2   8      132.30      134.28      8.56 o 
  -6  -2   8        8.46        3.43      2.74 o 
  -5  -2   8       11.77       16.02      2.29 o 
  -4  -2   8      202.98      187.28      7.54 o 
  -3  -2   8      719.81      667.55     12.25 o 
  -2  -2   8      902.50      878.37     15.42 o 
  -1  -2   8       40.87       47.67      2.10 o 
   0  -2   8       12.26       18.77      1.52 o 
   1  -2   8     1324.32     1371.50     23.10 o 
   2  -2   8      990.46      971.90     23.32 o 
   3  -2   8        1.26        2.58      2.14 o 
   4  -2   8        7.18        9.65      1.44 o 
   5  -2   8        3.94        4.34      1.43 o 
   6  -2   8       14.50       10.60      1.84 o 
   7  -2   8       82.43       84.33      5.82 o 
   8  -2   8       45.97       43.99      4.48 o 
  -9  -1   8       38.29       45.90      6.51 o 
  -8  -1   8      146.88      140.11      9.25 o 
  -7  -1   8       50.15       56.86      6.17 o 
  -6  -1   8      137.15      153.81      8.56 o 
  -5  -1   8       76.10       76.78      5.48 o 
  -4  -1   8       37.66       44.72      2.78 o 
  -3  -1   8        1.22        1.32      0.82 o 
  -2  -1   8      379.18      360.43     10.83 o 
  -1  -1   8      518.08      531.71     10.06 o 
   0  -1   8      666.14      594.69     18.67 o 
   1  -1   8      114.81       82.38     11.67 o 
   2  -1   8      286.76      310.36      6.87 o 
   3  -1   8      109.55       92.73      3.85 o 
   4  -1   8       52.00       55.31      4.28 o 
   5  -1   8       41.65       39.75      3.39 o 
   6  -1   8       19.61       17.31      2.16 o 
   7  -1   8       38.21       40.12      3.21 o 
   8  -1   8       51.01       53.44      6.85 o 
  -9   0   8       29.14       34.60      5.82 o 
  -8   0   8       89.50      105.85      7.88 o 
  -7   0   8        1.97        2.06      2.40 o 
  -6   0   8        1.03        5.14      2.74 o 
  -5   0   8      125.06      131.91      3.92 o 
  -4   0   8     1482.14     1499.28     37.52 o 
  -3   0   8      220.61      179.16      5.45 o 
  -2   0   8      519.43      483.92     21.83 o 
  -1   0   8      677.73      721.80     13.02 o 
   0   0   8     2859.58     3185.41     50.56 o 
   1   0   8       54.48       57.39      4.16 o 
   2   0   8      222.97      207.38      5.07 o 
   3   0   8        6.05        6.40      1.19 o 
   4   0   8      493.94      511.32     12.06 o 
   5   0   8        8.30       10.72      1.83 o 
   6   0   8        8.41       10.38      2.18 o 
   7   0   8       88.95       91.19      9.93 o 
   8   0   8        3.03        0.00      2.74 o 
  -9   1   8       64.25       70.22      7.88 o 
  -8   1   8      295.17      297.00     14.04 o 
  -7   1   8      637.36      638.19     22.95 o 
  -6   1   8      254.50      267.52      8.09 o 
  -5   1   8       64.45       64.27      4.97 o 
  -4   1   8      147.81      154.78      5.40 o 
  -3   1   8      309.48      315.07      8.47 o 
  -2   1   8      327.37      300.82      6.45 o 
  -1   1   8      158.27      137.46      3.72 o 
   0   1   8      684.80      658.89     17.81 o 
   1   1   8      302.85      289.56      6.29 o 
   2   1   8        2.43        2.47      0.95 o 
   3   1   8      332.51      337.27      7.49 o 
   4   1   8       31.11       26.70      2.88 o 
   5   1   8      139.00      147.89      6.28 o 
   6   1   8      217.36      213.72      8.11 o 
   7   1   8       78.91       78.85      7.54 o 
  -9   2   8       18.34       21.92      5.14 o 
  -8   2   8       57.74       70.22      7.19 o 
  -7   2   8      133.10      150.20      6.04 o 
  -6   2   8       90.65       80.78      4.10 o 
  -5   2   8      290.50      275.50      7.99 o 
  -4   2   8      733.58      730.97     16.47 o 
  -3   2   8      119.82      130.02      3.69 o 
  -2   2   8      121.43      129.85     12.19 o 
  -1   2   8      142.13      146.59      3.82 o 
   0   2   8      816.27      816.62     14.40 o 
   1   2   8      811.91      844.99     19.23 o 
   2   2   8      989.70      973.92     21.98 o 
   3   2   8      487.78      468.73     12.67 o 
   4   2   8      174.93      173.75      6.73 o 
   5   2   8       97.51      101.08      7.37 o 
   6   2   8      192.12      186.13      7.60 o 
   7   2   8      109.49      100.40      5.93 o 
  -9   3   8       96.70      105.85      8.91 o 
  -8   3   8       88.04      101.40      7.88 o 
  -7   3   8       85.84       94.14      5.31 o 
  -6   3   8      303.64      282.06      8.60 o 
  -5   3   8      228.20      220.95      9.93 o 
  -4   3   8       53.69       44.22      3.60 o 
  -3   3   8       17.89       21.37      1.76 o 
  -2   3   8       10.24       16.44      2.74 o 
  -1   3   8       13.55        9.98      1.70 o 
   0   3   8       75.23       80.00      3.99 o 
   1   3   8        9.05       16.69      3.08 o 
   2   3   8        3.71        3.27      1.45 o 
   3   3   8      234.35      249.21      8.44 o 
   4   3   8      153.19      148.84      6.39 o 
   5   3   8       36.87       35.40      3.75 o 
   6   3   8       54.73       50.20      4.60 o 
   7   3   8       10.16        4.45      3.77 o 
  -8   4   8        6.46        5.82      3.08 o 
  -7   4   8       69.41       52.75      5.48 o 
  -6   4   8        1.77        0.00      2.06 o 
  -5   4   8       49.52       54.36      3.61 o 
  -4   4   8        6.85        8.22      2.40 o 
  -3   4   8       21.98       28.10      5.14 o 
  -2   4   8      165.99      174.71      6.17 o 
  -1   4   8       32.82       33.69      3.02 o 
   0   4   8      566.40      509.70     13.53 o 
   1   4   8      569.05      565.39     14.48 o 
   2   4   8       82.92       84.60     12.85 o 
   3   4   8       60.43       65.12      6.51 o 
   4   4   8      278.32      271.72      9.27 o 
   5   4   8      227.00      226.49      8.63 o 
   6   4   8       28.84       19.18      5.14 o 
  -8   5   8       91.89       90.09      5.56 o 
  -7   5   8      178.28      175.05      9.93 o 
  -6   5   8      204.50      190.12     10.28 o 
  -5   5   8        9.91        6.85      2.74 o 
  -4   5   8       50.11       52.75      5.48 o 
  -3   5   8      206.34      229.65      8.39 o 
  -2   5   8      175.50      189.30      6.78 o 
  -1   5   8        6.59        2.57      1.45 o 
   0   5   8       13.24       16.24      2.42 o 
   1   5   8        2.49        0.53      1.32 o 
   2   5   8       16.74       15.86      5.31 o 
   3   5   8       17.29       20.90      2.88 o 
   4   5   8       59.62       56.95      5.99 o 
   5   5   8       33.53       32.20      6.17 o 
  -7   6   8      120.04      138.39      9.25 o 
  -6   6   8       90.55       86.67      7.19 o 
  -5   6   8      271.98      290.15     13.36 o 
  -4   6   8      163.19      158.60      9.25 o 
  -3   6   8       33.04       52.41      5.82 o 
  -2   6   8      336.55      336.61     10.17 o 
  -1   6   8      317.83      330.68     10.16 o 
   0   6   8     1121.36     1039.52     26.38 o 
   1   6   8       29.97       30.24      3.29 o 
   2   6   8      146.71      161.27     12.67 o 
   3   6   8       96.89      103.62      5.66 o 
   4   6   8      131.66      132.74      6.73 o 
   5   6   8       11.75       17.81      5.48 o 
  -7   7   8       55.62       46.25      6.17 o 
  -6   7   8       10.16       11.65      3.77 o 
  -5   7   8      216.65      215.47     11.65 o 
  -4   7   8      702.47      626.54     22.95 o 
  -3   7   8       35.58       32.89      4.80 o 
  -2   7   8       32.53       39.01      3.63 o 
  -1   7   8        9.86       12.04      2.39 o 
   0   7   8      238.70      230.55      8.58 o 
   1   7   8       38.98       47.77      4.36 o 
   2   7   8       36.80       33.02     10.28 o 
   3   7   8       43.32       51.44      8.22 o 
   4   7   8       55.58       62.69      8.56 o 
  -6   8   8       29.73       35.97      5.82 o 
  -5   8   8       28.57       20.55      4.45 o 
  -4   8   8      171.30      150.38      9.59 o 
  -3   8   8       52.47       47.27      6.17 o 
  -2   8   8      133.98      133.60      8.91 o 
  -1   8   8      305.33      303.12     10.41 o 
   0   8   8        2.04        2.78      1.96 o 
   1   8   8       17.31       34.21      3.79 o 
   2   8   8       15.59       17.00      3.60 o 
  -4   9   8       51.32       57.21      6.85 o 
  -3   9   8        8.12        6.85      3.43 o 
  -2   9   8       34.37       26.03      5.14 o 
  -1   9   8       24.71       20.90      3.37 o 
   0   9   8       40.27       35.52      4.23 o 
   1 -12   9        2.39        3.17      3.25 o 
   2 -12   9       58.69       58.08      5.41 o 
  -2 -11   9       44.11       31.34      4.19 o 
  -1 -11   9       95.22       86.36      5.83 o 
   0 -11   9      117.53      133.16      6.87 o 
   1 -11   9       98.86       97.55      6.17 o 
   2 -11   9        0.40        0.00      2.05 o 
   3 -11   9       13.63        6.01      3.60 o 
   4 -11   9        3.62        3.55      2.05 o 
   5 -11   9       25.05       34.26      4.12 o 
  -3 -10   9        3.71        0.00      2.29 o 
  -2 -10   9       36.08       27.32      3.79 o 
  -1 -10   9       72.47       74.93      7.19 o 
   0 -10   9       51.90       50.74      4.58 o 
   1 -10   9        1.97        0.75      1.80 o 
   2 -10   9       47.55       58.68      4.84 o 
   3 -10   9        0.51        0.00      1.44 o 
   4 -10   9        0.91        0.17      1.70 o 
   5 -10   9       83.89       92.12      7.88 o 
   6 -10   9       23.30       21.77      3.60 o 
  -4  -9   9       22.16       23.21      3.54 o 
  -3  -9   9       33.19       28.08      3.61 o 
  -2  -9   9       36.43       39.77      5.65 o 
  -1  -9   9       54.12       54.45      5.65 o 
   0  -9   9      157.67      149.93     15.24 o 
   1  -9   9       30.93       19.57      3.25 o 
   2  -9   9      151.14      148.49      5.24 o 
   3  -9   9       83.55       90.09      4.93 o 
   4  -9   9        3.25        1.73      1.56 o 
   5  -9   9       14.33        8.02      2.39 o 
   6  -9   9       17.92       17.38      3.15 o 
   7  -9   9        4.67        6.78      2.78 o 
  -5  -8   9       11.87       10.89      3.02 o 
  -4  -8   9       83.67       83.73      6.00 o 
  -3  -8   9       10.54       11.84      3.77 o 
  -2  -8   9      107.51      104.28      5.51 o 
  -1  -8   9      107.66      106.62     10.28 o 
   0  -8   9      257.22      260.04      8.92 o 
   1  -8   9       93.36      113.34      7.37 o 
   2  -8   9       14.49       13.33      2.91 o 
   3  -8   9      518.87      545.03     11.92 o 
   4  -8   9       97.15       96.68      4.28 o 
   5  -8   9       34.38       34.24      3.75 o 
   6  -8   9        7.26        7.19      3.77 o 
   7  -8   9      107.58       88.06     10.79 o 
  -6  -7   9      116.98      121.16      6.73 o 
  -5  -7   9       52.15       57.47      5.02 o 
  -4  -7   9       17.85       21.10      3.12 o 
  -3  -7   9        0.72        0.00      1.64 o 
  -2  -7   9      106.84      104.35      5.41 o 
  -1  -7   9       71.24       79.69      9.59 o 
   0  -7   9      138.96      135.68      6.68 o 
   1  -7   9      189.89      187.44      5.56 o 
   2  -7   9       23.65       30.61      3.02 o 
   3  -7   9       28.98       27.39      2.74 o 
   4  -7   9        9.31       13.59      2.02 o 
   5  -7   9        0.28        0.79      1.96 o 
   6  -7   9        2.21        0.69      4.11 o 
   7  -7   9        0.13        2.44      2.14 o 
   8  -7   9        3.26        2.06      3.43 o 
  -7  -6   9       47.41       35.28      5.82 o 
  -6  -6   9       97.00       93.19      5.90 o 
  -5  -6   9      672.46      628.80     16.91 o 
  -4  -6   9        0.83        0.51      1.70 o 
  -3  -6   9       23.35       20.69      2.88 o 
  -2  -6   9       99.33      107.43      5.17 o 
  -1  -6   9       49.13       50.36      3.85 o 
   0  -6   9        4.26        3.97      1.24 o 
   1  -6   9       52.19       55.95      3.07 o 
   2  -6   9      397.16      385.41      8.75 o 
   3  -6   9      364.46      353.06      8.43 o 
   4  -6   9        0.68        2.21      1.49 o 
   5  -6   9       40.35       42.84      3.15 o 
   6  -6   9       11.37       14.70      2.78 o 
   7  -6   9        7.83       13.36      5.31 o 
   8  -6   9        2.20        1.41      2.74 o 
  -7  -5   9       45.47       40.42      5.82 o 
  -6  -5   9        0.40        0.09      2.06 o 
  -5  -5   9       31.31       31.41      3.61 o 
  -4  -5   9      509.90      466.99     15.24 o 
  -3  -5   9      437.53      432.68     12.19 o 
  -2  -5   9      388.98      400.26     11.35 o 
  -1  -5   9      297.84      308.45      7.08 o 
   0  -5   9       51.21       52.70      2.75 o 
   1  -5   9      182.33      161.56      4.79 o 
   2  -5   9       46.97       51.62      3.00 o 
   3  -5   9     1560.70     1497.35     26.09 o 
   4  -5   9        9.49        8.18      1.64 o 
   5  -5   9       78.47       80.03      5.62 o 
   6  -5   9       39.26       49.81      4.48 o 
   7  -5   9       38.34       46.09      4.58 o 
   8  -5   9        4.90        0.00      2.18 o 
  -7  -4   9      131.63      129.14      8.91 o 
  -6  -4   9      120.32      114.41      5.69 o 
  -5  -4   9        0.64        1.20      1.70 o 
  -4  -4   9     1068.61     1112.69     26.21 o 
  -3  -4   9      586.25      556.16     14.37 o 
  -2  -4   9     1187.80     1092.64     24.54 o 
  -1  -4   9      419.45      418.60      8.74 o 
   0  -4   9       74.61       83.83      3.11 o 
   1  -4   9       42.44       40.86      3.74 o 
   2  -4   9       98.04       97.12      3.68 o 
   3  -4   9       17.98       16.23      2.21 o 
   4  -4   9      102.50      101.24      5.04 o 
   5  -4   9        1.95        1.10      1.31 o 
   6  -4   9      102.97       99.33      4.34 o 
   7  -4   9       59.61       57.48      4.93 o 
   8  -4   9       40.75       42.39      4.60 o 
  -8  -3   9        3.82        8.91      3.77 o 
  -7  -3   9       72.88       73.99      7.19 o 
  -6  -3   9       57.83       57.69      4.80 o 
  -5  -3   9      890.84      848.10     20.33 o 
  -4  -3   9       15.67       13.27      2.74 o 
  -3  -3   9        6.77        6.11      1.56 o 
  -2  -3   9      124.93      127.77      3.72 o 
  -1  -3   9      293.22      309.15      6.87 o 
   0  -3   9        5.54        7.46      1.15 o 
   1  -3   9      295.11      312.91      7.01 o 
   2  -3   9       13.96       15.29      1.64 o 
   3  -3   9       22.71       19.08      1.90 o 
   4  -3   9       83.28       88.10      3.61 o 
   5  -3   9      143.40      135.28      4.74 o 
   6  -3   9      187.77      199.62      9.42 o 
   7  -3   9       30.07       35.66      3.85 o 
   8  -3   9       13.45       16.13      3.15 o 
  -8  -2   9       50.14       45.90      6.17 o 
  -7  -2   9      175.21      150.04      9.25 o 
  -6  -2   9       35.68       36.31      4.80 o 
  -5  -2   9      238.22      244.49      7.99 o 
  -4  -2   9      587.87      576.54     14.51 o 
  -3  -2   9        1.21        2.16      0.95 o 
  -2  -2   9       51.90       50.02      2.31 o 
  -1  -2   9        3.28        3.73      0.95 o 
   0  -2   9       29.85       38.71      2.34 o 
   1  -2   9      114.68      124.29      5.31 o 
   2  -2   9        7.56       10.00      1.36 o 
   3  -2   9      103.31      107.86      5.83 o 
   4  -2   9        0.63        0.00      0.99 o 
   5  -2   9       13.26       15.98      2.00 o 
   6  -2   9      128.04      128.95      4.94 o 
   7  -2   9      162.08      180.00      6.25 o 
   8  -2   9        2.53        2.54      2.05 o 
  -8  -1   9       17.74       15.76      4.11 o 
  -7  -1   9      105.70       96.26      7.19 o 
  -6  -1   9        6.53        8.56      2.74 o 
  -5  -1   9      276.12      266.63      8.35 o 
  -4  -1   9      276.04      278.73      7.71 o 
  -3  -1   9      254.49      258.87      6.02 o 
  -2  -1   9      336.48      329.32      7.00 o 
  -1  -1   9        6.96        1.06      0.70 o 
   0  -1   9      328.31      331.94      8.92 o 
   1  -1   9       58.14       50.45      5.75 o 
   2  -1   9       35.75       43.87      2.51 o 
   3  -1   9      115.13      109.22      3.78 o 
   4  -1   9       59.75       63.51      3.94 o 
   5  -1   9        6.00        5.22      2.40 o 
   6  -1   9        9.88        5.73      1.72 o 
   7  -1   9       32.89       34.57      3.99 o 
   8  -1   9        8.54        0.00      2.74 o 
  -8   0   9      101.71      101.05      7.88 o 
  -7   0   9      229.21      215.13     11.30 o 
  -6   0   9      634.84      621.06     21.92 o 
  -5   0   9      204.20      213.70      6.63 o 
  -4   0   9      406.77      412.85      8.61 o 
  -3   0   9     1508.07     1570.88     31.60 o 
  -2   0   9      455.26      462.33     11.35 o 
  -1   0   9       27.01       29.33      3.76 o 
   0   0   9      355.25      357.01      7.52 o 
   1   0   9      555.01      565.76     10.87 o 
   2   0   9        6.11        7.52      1.19 o 
   3   0   9       46.44       50.56      2.69 o 
   4   0   9        4.90        5.97      1.36 o 
   5   0   9       19.11       18.47      2.78 o 
   6   0   9       39.86       41.72      4.28 o 
   7   0   9      113.92      122.09      6.42 o 
   8   0   9        3.01        2.74      3.08 o 
  -8   1   9       64.77       74.34      7.88 o 
  -7   1   9       21.76       21.92      4.11 o 
  -6   1   9      248.21      236.29      9.25 o 
  -5   1   9       11.58        9.94      1.80 o 
  -4   1   9      613.53      601.63     11.59 o 
  -3   1   9        1.92        1.49      0.84 o 
  -2   1   9      176.86      165.99      4.38 o 
  -1   1   9       84.19       70.69      3.58 o 
   0   1   9      283.69      288.13      6.29 o 
   1   1   9      144.28      147.06      3.97 o 
   2   1   9      385.12      426.50     15.59 o 
   3   1   9      133.15      138.68      5.80 o 
   4   1   9       79.92       83.70      4.60 o 
   5   1   9      199.60      181.14      7.38 o 
   6   1   9       71.47       77.33      5.56 o 
   7   1   9       96.49      111.54      6.17 o 
  -8   2   9      114.06      114.76      8.56 o 
  -7   2   9      147.95      140.79      8.91 o 
  -6   2   9        4.14        3.77      1.71 o 
  -5   2   9       27.41       19.81      2.29 o 
  -4   2   9      534.35      547.33     10.87 o 
  -3   2   9      130.30      113.79      3.67 o 
  -2   2   9       40.98       32.95      1.91 o 
  -1   2   9        1.87        2.74      2.57 o 
   0   2   9      159.72      147.14      5.56 o 
   1   2   9      419.33      418.00     11.35 o 
   2   2   9      789.27      776.12     18.61 o 
   3   2   9       48.27       43.59      6.34 o 
   4   2   9       11.77       10.62      2.14 o 
   5   2   9      150.61      160.41     11.82 o 
   6   2   9        1.88        3.46      2.14 o 
   7   2   9        4.98        3.68      2.29 o 
  -8   3   9       80.43       94.89      7.54 o 
  -7   3   9      177.95      165.94     11.82 o 
  -6   3   9       13.30       12.41      2.23 o 
  -5   3   9        0.72        0.93      1.32 o 
  -4   3   9       61.03       65.86      3.61 o 
  -3   3   9      436.68      437.48     11.50 o 
  -2   3   9       23.61       21.08      2.42 o 
  -1   3   9       20.57       17.63      2.29 o 
   0   3   9       15.29       14.01      2.18 o 
   1   3   9      199.79      209.49      7.36 o 
   2   3   9      103.30      100.53      7.71 o 
   3   3   9      609.14      563.79     15.10 o 
   4   3   9       97.16      100.37      5.41 o 
   5   3   9      100.60      106.71      7.71 o 
   6   3   9       27.13       29.87      4.80 o 
  -8   4   9      116.30      116.46      6.34 o 
  -7   4   9       61.66       55.62      4.23 o 
  -6   4   9      108.63      104.48      7.19 o 
  -5   4   9       77.23       65.77      6.17 o 
  -4   4   9       70.01       72.62      5.82 o 
  -3   4   9       50.82       45.85      3.51 o 
  -2   4   9      136.28      114.24      5.09 o 
  -1   4   9      228.39      225.52      7.63 o 
   0   4   9      139.92      141.14      7.02 o 
   1   4   9        1.10        0.16      1.71 o 
   2   4   9      204.88      191.04      9.42 o 
   3   4   9        0.71        2.45      1.56 o 
   4   4   9       61.41       66.03      5.02 o 
   5   4   9       49.54       49.59      7.37 o 
   6   4   9        4.56        5.82      4.11 o 
  -8   5   9       59.03       50.36      6.51 o 
  -7   5   9       38.12       36.31      5.14 o 
  -6   5   9       21.87       23.64      4.11 o 
  -5   5   9       63.26       67.14      6.51 o 
  -4   5   9        8.47        3.43      2.40 o 
  -3   5   9       95.23       92.49      6.51 o 
  -2   5   9      274.44      254.89      8.35 o 
  -1   5   9       67.73       65.42      4.19 o 
   0   5   9      723.25      691.98     25.86 o 
   1   5   9      215.56      201.89      7.71 o 
   2   5   9      103.47      106.08      5.41 o 
   3   5   9      110.82      114.41      5.90 o 
   4   5   9      127.08      125.98      6.49 o 
   5   5   9       53.67       51.21      4.86 o 
  -7   6   9      226.42      225.75     12.33 o 
  -6   6   9      283.02      302.82     14.39 o 
  -5   6   9       64.28       63.03      6.51 o 
  -4   6   9      259.55      260.69     12.67 o 
  -3   6   9      238.42      246.64     11.99 o 
  -2   6   9      253.08      259.10      8.84 o 
  -1   6   9       11.75       13.55      2.53 o 
   0   6   9      610.42      591.07     15.83 o 
   1   6   9      211.64      199.17      7.71 o 
   2   6   9      132.75      117.33      6.09 o 
   3   6   9      206.08      203.35      8.29 o 
   4   6   9       97.13      106.40      6.50 o 
  -6   7   9       93.21       82.21      8.22 o 
  -5   7   9       17.49       18.16      4.11 o 
  -4   7   9      279.02      278.50     13.70 o 
  -3   7   9      135.79      143.19      9.25 o 
  -2   7   9      124.92      120.10      5.93 o 
  -1   7   9      147.79      172.45      7.25 o 
   0   7   9      159.80      160.45      7.12 o 
   1   7   9      117.32      100.48      5.84 o 
   2   7   9      100.92      104.23      6.00 o 
   3   7   9       59.14       69.41      8.39 o 
  -5   8   9       64.23       52.41      6.51 o 
  -4   8   9        5.99        6.51      3.43 o 
  -3   8   9        8.50        7.54      3.43 o 
  -2   8   9       35.45       42.82      5.82 o 
  -1   8   9       25.69       23.62      3.39 o 
   0   8   9       67.69       59.59      5.07 o 
   1   8   9        3.93        4.58      2.07 o 
  -1 -11  10       15.91       27.47      3.95 o 
   0 -11  10        5.64        8.28      2.88 o 
   1 -11  10        1.19        2.74      2.42 o 
   2 -11  10        4.35        5.58      2.47 o 
   3 -11  10        1.67        2.64      2.39 o 
   4 -11  10        2.94        4.11      3.43 o 
  -3 -10  10        0.15        0.27      2.39 o 
  -2 -10  10        1.50        0.00      1.96 o 
  -1 -10  10       11.84       11.54      2.72 o 
   0 -10  10       28.12       20.47      3.37 o 
   1 -10  10        0.96        0.00      1.71 o 
   2 -10  10       21.56       17.37      3.15 o 
   3 -10  10        5.70        2.74      3.08 o 
   4 -10  10        0.10        0.00      1.94 o 
   5 -10  10        1.29        0.00      2.05 o 
  -4  -9  10       15.68       18.09      3.61 o 
  -3  -9  10        1.66        1.71      2.29 o 
  -2  -9  10       56.94       54.58      4.86 o 
  -1  -9  10      129.63      145.93     11.30 o 
   0  -9  10       73.26       77.43      5.10 o 
   1  -9  10       17.38       16.87      5.14 o 
   2  -9  10       28.20       24.38      3.43 o 
   3  -9  10        8.01        7.80      1.89 o 
   4  -9  10        3.24        0.00      1.58 o 
   5  -9  10       24.03       18.70      3.26 o 
   6  -9  10        1.42        2.02      2.29 o 
  -5  -8  10       25.94       24.23      3.75 o 
  -4  -8  10       40.93       50.75      6.17 o 
  -3  -8  10       51.96       48.19      4.53 o 
  -2  -8  10       48.29       50.42      4.44 o 
  -1  -8  10       62.00       56.94      6.51 o 
   0  -8  10       92.40       99.67     13.53 o 
   1  -8  10       67.54       71.53     11.99 o 
   2  -8  10      115.04      110.11      4.40 o 
   3  -8  10       14.00       13.02      2.91 o 
   4  -8  10        6.34        5.73      1.71 o 
   5  -8  10        4.31        7.02      2.42 o 
   6  -8  10        7.66        7.61      4.28 o 
   7  -8  10       39.14       34.26      6.17 o 
  -6  -7  10       22.95       28.72      3.95 o 
  -5  -7  10      187.48      169.12      7.71 o 
  -4  -7  10      150.43      139.23      6.73 o 
  -3  -7  10       21.69       18.72      2.88 o 
  -2  -7  10        1.13        0.17      1.70 o 
  -1  -7  10        7.16        5.80      1.89 o 
   0  -7  10       41.04       36.90      3.51 o 
   1  -7  10        0.36        0.00      1.08 o 
   2  -7  10      184.26      191.48      5.91 o 
   3  -7  10      112.32      119.04      5.93 o 
   4  -7  10       12.47       15.26      2.22 o 
   5  -7  10        4.81        3.69      1.64 o 
   6  -7  10        7.78        9.70      2.53 o 
   7  -7  10       50.49       49.03      4.96 o 
  -6  -6  10       35.43       36.65      4.19 o 
  -5  -6  10       24.13       26.46      3.61 o 
  -4  -6  10       33.80       41.21      3.99 o 
  -3  -6  10        2.99        2.90      1.80 o 
  -2  -6  10       81.06       75.31      4.68 o 
  -1  -6  10       94.76       96.26      7.71 o 
   0  -6  10      103.17      110.22      3.98 o 
   1  -6  10       40.26       43.02      2.88 o 
   2  -6  10       11.96       11.10      1.84 o 
   3  -6  10     1506.59     1423.43     25.50 o 
   4  -6  10       10.94       15.00      3.86 o 
   5  -6  10       28.35       27.85      2.80 o 
   6  -6  10        4.65        5.31      2.18 o 
   7  -6  10       48.10       56.30      8.56 o 
  -7  -5  10        0.56        1.71      3.08 o 
  -6  -5  10       57.94       53.13      4.72 o 
  -5  -5  10       33.39       25.36      5.82 o 
  -4  -5  10       12.71       12.53      2.42 o 
  -3  -5  10        4.01        5.65      1.94 o 
  -2  -5  10       34.66       34.09      3.46 o 
  -1  -5  10      247.70      267.29      6.63 o 
   0  -5  10      106.79      108.65      3.76 o 
   1  -5  10       34.45       31.41      2.40 o 
   2  -5  10       25.80       24.99      2.29 o 
   3  -5  10      470.73      482.68     10.60 o 
   4  -5  10      366.71      373.85      9.03 o 
   5  -5  10        5.71        2.79      1.93 o 
   6  -5  10        0.55        0.00      1.80 o 
   7  -5  10        8.40        9.08      2.66 o 
   8  -5  10        0.44        0.04      2.74 o 
  -7  -4  10      107.10      101.05      7.88 o 
  -6  -4  10       69.48       62.90     10.62 o 
  -5  -4  10       49.42       43.34      3.85 o 
  -4  -4  10       48.97       51.25      7.88 o 
  -3  -4  10      222.99      227.51      7.95 o 
  -2  -4  10      201.81      202.28      7.25 o 
  -1  -4  10       96.53      106.24      4.59 o 
   0  -4  10       37.75       39.30      3.37 o 
   1  -4  10       53.82       61.61      2.97 o 
   2  -4  10      133.06      121.95      4.20 o 
   3  -4  10       27.12       28.09      2.74 o 
   4  -4  10       63.72       64.95      3.52 o 
   5  -4  10      206.32      208.73      6.32 o 
   6  -4  10       73.32       76.34      4.20 o 
   7  -4  10       56.95       56.04      4.96 o 
   8  -4  10       45.45       43.59      8.22 o 
  -8  -3  10       27.07       29.80      5.48 o 
  -7  -3  10      203.33      183.95     10.96 o 
  -6  -3  10       49.84       49.33      5.82 o 
  -5  -3  10      139.76      158.68      6.42 o 
  -4  -3  10      511.55      500.09     13.54 o 
  -3  -3  10      116.14      104.32      6.34 o 
  -2  -3  10      315.14      314.72     10.27 o 
  -1  -3  10       59.23       74.85      2.95 o 
   0  -3  10      121.12      121.85      3.93 o 
   1  -3  10      286.09      302.60      7.08 o 
   2  -3  10      324.10      327.30      9.01 o 
   3  -3  10      300.55      309.18      7.63 o 
   4  -3  10       16.57       19.60      2.36 o 
   5  -3  10       83.04       82.67      3.92 o 
   6  -3  10      151.83      155.38      5.52 o 
   7  -3  10       71.63       68.25      5.33 o 
   8  -3  10       53.57       61.03      5.45 o 
  -8  -2  10       11.87        9.93      4.11 o 
  -7  -2  10       68.51       71.94      7.54 o 
  -6  -2  10       26.90       29.12      4.80 o 
  -5  -2  10        4.61        3.08      1.70 o 
  -4  -2  10       49.47       58.96      4.10 o 
  -3  -2  10       76.21       82.95      3.11 o 
  -2  -2  10       17.23       14.89      1.60 o 
  -1  -2  10        1.29        2.68      1.20 o 
   0  -2  10        0.76        2.09      1.38 o 
   1  -2  10       15.59       21.57      1.89 o 
   2  -2  10       37.34       30.41      2.24 o 
   3  -2  10       89.95       80.35      3.38 o 
   4  -2  10      228.07      225.25      6.30 o 
   5  -2  10        0.30        0.00      1.15 o 
   6  -2  10      106.52      108.92      4.85 o 
   7  -2  10       27.46       37.12      3.42 o 
   8  -2  10        5.42        9.59      4.11 o 
  -8  -1  10        2.12        1.71      2.74 o 
  -7  -1  10       20.37       20.21      4.45 o 
  -6  -1  10      111.79      103.45      7.19 o 
  -5  -1  10      378.83      386.98     23.47 o 
  -4  -1  10       38.39       36.64      2.88 o 
  -3  -1  10     1174.66     1185.07     20.71 o 
  -2  -1  10      383.37      381.23      8.13 o 
  -1  -1  10      433.09      417.32     31.23 o 
   0  -1  10      524.91      517.81     16.76 o 
   1  -1  10      558.85      567.71     11.15 o 
   2  -1  10        0.64        1.77      0.95 o 
   3  -1  10       83.23       93.22      3.56 o 
   4  -1  10       76.51       76.06      4.20 o 
   5  -1  10       63.85       54.12      6.17 o 
   6  -1  10       44.92       46.25      6.17 o 
   7  -1  10       58.10       58.58      7.19 o 
  -8   0  10      159.61      151.75      9.93 o 
  -7   0  10      120.50      103.80      7.88 o 
  -6   0  10      122.11      119.90      7.88 o 
  -5   0  10        0.71        0.00      1.21 o 
  -4   0  10      641.42      664.31     12.83 o 
  -3   0  10      246.21      240.96      6.04 o 
  -2   0  10      748.55      680.32     56.68 o 
  -1   0  10       29.15       21.91      1.76 o 
   0   0  10      315.01      299.54      6.72 o 
   1   0  10      406.27      429.76      8.94 o 
   2   0  10      272.62      259.61      6.43 o 
   3   0  10      250.53      242.75      8.22 o 
   4   0  10        3.69        8.84      2.74 o 
   5   0  10      103.80      109.09      5.69 o 
   6   0  10      134.36      143.91      7.71 o 
   7   0  10      108.88      102.99      6.06 o 
  -8   1  10       28.41       30.15      5.48 o 
  -7   1  10       16.07       15.42      4.11 o 
  -6   1  10       49.41       46.59      5.48 o 
  -5   1  10        6.14        5.14      1.71 o 
  -4   1  10      855.35      858.81     15.86 o 
  -3   1  10        4.58        2.48      1.68 o 
  -2   1  10      186.98      180.44      4.85 o 
  -1   1  10      173.99      150.00      4.84 o 
   0   1  10      761.83      750.54     17.77 o 
   1   1  10      122.66      109.62      6.51 o 
   2   1  10      388.56      411.90     11.60 o 
   3   1  10      531.04      509.15     13.78 o 
   4   1  10       87.84       91.38      5.07 o 
   5   1  10        0.74        1.88      1.89 o 
   6   1  10       14.65       13.55      3.04 o 
   7   1  10       23.06       24.91      3.85 o 
  -8   2  10       17.30       26.03      5.14 o 
  -7   2  10        6.96        0.34      2.74 o 
  -6   2  10       10.35        7.88      1.94 o 
  -5   2  10       41.94       35.76      3.02 o 
  -4   2  10      180.88      192.53     10.96 o 
  -3   2  10      708.99      771.14     23.99 o 
  -2   2  10      150.91      167.64      6.17 o 
  -1   2  10      458.07      423.47     11.35 o 
   0   2  10      508.80      490.98     12.92 o 
   1   2  10      239.50      236.04      7.85 o 
   2   2  10       67.80       78.91      4.97 o 
   3   2  10      158.38      165.89     13.70 o 
   4   2  10      192.69      200.93      7.85 o 
   5   2  10       70.74       67.88      5.31 o 
   6   2  10        2.45        4.99      2.29 o 
  -8   3  10       84.25       75.71      7.88 o 
  -7   3  10      140.78      143.32      6.17 o 
  -6   3  10      110.42       91.75      6.34 o 
  -5   3  10        2.14        2.40      2.06 o 
  -4   3  10      179.65      171.62      8.91 o 
  -3   3  10      683.53      649.95     15.98 o 
  -2   3  10     1456.52     1389.24     30.14 o 
  -1   3  10      739.42      733.51     32.71 o 
   0   3  10      382.49      375.51     10.87 o 
   1   3  10     1172.67     1200.27     26.97 o 
   2   3  10       15.02       19.12      2.63 o 
   3   3  10       26.80       17.91      3.43 o 
   4   3  10       37.88       36.86      4.45 o 
   5   3  10      104.58       92.71     10.45 o 
   6   3  10        5.24        5.76      2.63 o 
  -7   4  10      105.62       90.78      7.19 o 
  -6   4  10       69.25       72.28      6.85 o 
  -5   4  10       82.98       88.72      6.85 o 
  -4   4  10        2.36        7.54      2.74 o 
  -3   4  10       28.75       29.66      3.15 o 
  -2   4  10        5.49        5.82      2.74 o 
  -1   4  10       54.12       46.34      3.95 o 
   0   4  10       85.61       84.92      4.58 o 
   1   4  10      114.61      119.56      5.66 o 
   2   4  10        1.24        1.44      1.54 o 
   3   4  10       19.41       16.54      2.78 o 
   4   4  10        3.90        4.17      3.60 o 
   5   4  10       26.15       27.99      3.79 o 
  -7   5  10       45.83       54.47      6.51 o 
  -6   5  10       93.47      110.99      7.88 o 
  -5   5  10       75.38       75.71      7.19 o 
  -4   5  10      222.96      224.72     11.30 o 
  -3   5  10       85.80      105.51      7.54 o 
  -2   5  10        2.76        5.32      2.05 o 
  -1   5  10       86.07      103.75      5.31 o 
   0   5  10      185.87      192.35     17.47 o 
   1   5  10      249.45      231.14      8.54 o 
   2   5  10        1.38        2.69      1.88 o 
   3   5  10      120.40      119.69      6.24 o 
   4   5  10       16.83       16.92      3.21 o 
  -6   6  10      155.52      159.97      9.93 o 
  -5   6  10       41.21       49.33      6.17 o 
  -4   6  10      475.19      484.04     19.53 o 
  -3   6  10      122.93      125.03      8.56 o 
  -2   6  10       74.77       74.09      9.42 o 
  -1   6  10      172.17      192.01      7.74 o 
   0   6  10      222.59      229.06      8.58 o 
   1   6  10      151.71      153.30      7.07 o 
   2   6  10       73.26       75.65      5.66 o 
   3   6  10       37.90       28.72      3.79 o 
  -5   7  10      135.01      164.09     10.62 o 
  -4   7  10      129.63      130.17      9.25 o 
  -3   7  10      149.43      151.41      9.93 o 
  -2   7  10       65.29       62.00      7.19 o 
  -1   7  10       64.70       68.77      5.31 o 
   0   7  10       80.27       84.02      5.90 o 
   1   7  10        2.89        7.29      2.47 o 
   2   7  10       93.50       89.08      6.42 o 
  -4   8  10      142.31      151.41     10.28 o 
  -3   8  10       16.64       18.50      4.45 o 
  -2   8  10        6.34        5.82      3.43 o 
  -1   8  10        8.28       10.52      2.88 o 
   0   8  10        4.43        4.38      2.28 o 
   0 -11  11        3.24        3.62      2.47 o 
   1 -11  11       11.01        6.96      2.78 o 
   2 -11  11       11.21       10.62      3.25 o 
   3 -11  11        7.66        7.94      4.80 o 
  -2 -10  11       13.95       11.44      2.96 o 
  -1 -10  11       29.86       33.41      6.17 o 
   0 -10  11       41.74       39.17      4.34 o 
   1 -10  11       12.95       12.82      5.82 o 
   2 -10  11        8.39        7.73      3.08 o 
   3 -10  11       26.04       24.46      3.51 o 
   4 -10  11        0.62        0.00      1.58 o 
   5 -10  11        0.20        3.51      2.53 o 
  -4  -9  11       59.62       54.53      5.31 o 
  -3  -9  11        0.59        0.00      2.14 o 
  -2  -9  11       32.83       30.61      3.85 o 
  -1  -9  11       17.60       20.66      3.29 o 
   0  -9  11       43.25       43.15      5.65 o 
   1  -9  11        5.86        5.97      2.29 o 
   2  -9  11        0.22        0.00      1.64 o 
   3  -9  11        0.12        1.09      2.05 o 
   4  -9  11        9.28        7.70      2.04 o 
   5  -9  11        1.49        0.34      3.08 o 
   6  -9  11        0.57        0.00      2.40 o 
  -4  -8  11       69.17       80.28      6.09 o 
  -3  -8  11       13.19       10.16      2.78 o 
  -2  -8  11       65.06       60.11      4.93 o 
  -1  -8  11       91.41       96.02      7.54 o 
   0  -8  11       80.85       83.31      6.34 o 
   1  -8  11        5.44        8.12      3.08 o 
   2  -8  11       18.90       19.39      2.40 o 
   3  -8  11        7.77        2.78      1.56 o 
   4  -8  11        0.45        0.63      1.49 o 
   5  -8  11        4.37        3.12      2.14 o 
   6  -8  11        6.40        8.92      4.28 o 
  -5  -7  11       41.44       39.54      4.44 o 
  -4  -7  11      184.27      178.74     13.70 o 
  -3  -7  11      135.87      148.07      7.54 o 
  -2  -7  11       44.33       50.53      4.34 o 
  -1  -7  11       31.06       35.36      3.70 o 
   0  -7  11       14.82       11.82      3.08 o 
   1  -7  11      120.51      114.60      5.93 o 
   2  -7  11       32.53       36.23      3.00 o 
   3  -7  11      554.37      556.80     12.31 o 
   4  -7  11       56.92       56.91      3.80 o 
   5  -7  11        7.28        9.23      2.16 o 
   6  -7  11        3.22        3.43      2.42 o 
   7  -7  11       46.85       45.88      4.96 o 
  -6  -6  11       23.26       22.57      3.77 o 
  -5  -6  11       15.22        7.93      2.53 o 
  -4  -6  11       23.91       22.13      3.26 o 
  -3  -6  11       50.89       56.28     10.45 o 
  -2  -6  11       19.59       18.26      6.17 o 
  -1  -6  11       10.83        9.72      2.29 o 
   0  -6  11       13.92       14.64      1.91 o 
   1  -6  11      154.74      155.77     10.39 o 
   2  -6  11        0.95        0.19      1.28 o 
   3  -6  11       79.16       68.44      4.38 o 
   4  -6  11      325.59      346.01      8.96 o 
   5  -6  11       23.03       29.58      2.97 o 
   6  -6  11        3.19        2.47      2.40 o 
   7  -6  11        7.89        8.34      2.78 o 
  -6  -5  11       13.74       16.62      3.94 o 
  -5  -5  11        7.50        8.05      2.42 o 
  -4  -5  11       15.30        9.62      2.29 o 
  -3  -5  11        0.44        0.93      1.88 o 
  -2  -5  11       47.19       43.07      3.95 o 
  -1  -5  11       52.96       54.69      4.19 o 
   0  -5  11        8.80        8.04      1.45 o 
   1  -5  11        0.34        0.00      1.04 o 
   2  -5  11        1.16        1.94      1.24 o 
   3  -5  11       12.14       10.69      1.84 o 
   4  -5  11        1.72        1.39      1.31 o 
   5  -5  11       12.81       12.06      2.04 o 
   6  -5  11        1.00        0.45      1.51 o 
   7  -5  11        7.54        3.99      2.91 o 
  -7  -4  11       69.69       65.77      7.19 o 
  -6  -4  11      110.09      111.74     10.11 o 
  -5  -4  11       30.97       28.38      3.60 o 
  -4  -4  11       26.14       31.90      3.37 o 
  -3  -4  11      178.54      177.66      7.12 o 
  -2  -4  11        1.54        1.87      1.56 o 
  -1  -4  11      801.93      798.71     15.07 o 
   0  -4  11      144.89      159.69      4.85 o 
   1  -4  11       17.60       15.02      2.25 o 
   2  -4  11       64.09       58.57      3.27 o 
   3  -4  11     1163.97     1167.42     21.39 o 
   4  -4  11       25.34       22.76      2.36 o 
   5  -4  11       98.87      103.32      4.48 o 
   6  -4  11       20.55       26.12      2.90 o 
   7  -4  11       10.08       15.00      3.15 o 
  -7  -3  11      106.10      108.59      8.56 o 
  -6  -3  11      163.49      186.69     10.62 o 
  -5  -3  11       26.76       25.10      3.25 o 
  -4  -3  11      500.00      504.16     13.78 o 
  -3  -3  11       27.87       29.28      3.21 o 
  -2  -3  11       18.22       23.75      3.17 o 
  -1  -3  11        0.62        1.18      0.98 o 
   0  -3  11       54.39       58.09      3.83 o 
   1  -3  11      203.63      197.98      6.37 o 
   2  -3  11      144.89      144.42      5.04 o 
   3  -3  11       57.36       69.25      3.40 o 
   4  -3  11      309.19      327.33      8.29 o 
   5  -3  11       33.81       29.24      3.20 o 
   6  -3  11       37.43       36.81      3.20 o 
   7  -3  11       23.06       28.71      8.74 o 
  -7  -2  11       73.43       71.25      7.54 o 
  -6  -2  11       17.12       25.35      4.45 o 
  -5  -2  11        0.60        0.00      1.19 o 
  -4  -2  11      122.34      121.16     16.61 o 
  -3  -2  11     1110.21     1117.61     19.96 o 
  -2  -2  11      119.34      123.99      5.41 o 
  -1  -2  11       41.30       39.83      2.53 o 
   0  -2  11       13.90       12.90      1.60 o 
   1  -2  11      360.94      325.91     15.87 o 
   2  -2  11      168.42      177.53      6.63 o 
   3  -2  11       25.78       26.01      3.02 o 
   4  -2  11      155.86      170.57      7.14 o 
   5  -2  11        0.30        0.00      1.03 o 
   6  -2  11        1.77        0.00      1.80 o 
   7  -2  11       12.97       13.95      3.02 o 
  -8  -1  11        8.04       12.33      4.11 o 
  -7  -1  11       96.76      111.33      8.22 o 
  -6  -1  11      376.16      364.14     15.42 o 
  -5  -1  11      492.73      489.52     18.50 o 
  -4  -1  11      165.96      144.27     12.20 o 
  -3  -1  11       50.18       59.78      3.68 o 
  -2  -1  11      262.93      271.52      6.69 o 
  -1  -1  11      185.02      177.14      6.24 o 
   0  -1  11      124.17      114.55      6.83 o 
   1  -1  11      198.69      203.15      5.47 o 
   2  -1  11       43.02       42.37      3.45 o 
   3  -1  11       98.56      105.30      4.02 o 
   4  -1  11        1.60        2.01      1.64 o 
   5  -1  11       79.68       82.02      5.41 o 
   6  -1  11       42.86       38.78      4.34 o 
   7  -1  11       67.99       80.90      6.28 o 
  -8   0  11       58.87       71.25      7.88 o 
  -7   0  11       33.82       54.81      6.51 o 
  -6   0  11      158.63      186.01     10.28 o 
  -5   0  11        1.78        0.69      2.06 o 
  -4   0  11      711.98      754.32     14.40 o 
  -3   0  11      358.65      345.94     16.56 o 
  -2   0  11      254.17      249.00      6.21 o 
  -1   0  11        0.76        3.44      2.51 o 
   0   0  11       42.13       43.84      2.51 o 
   1   0  11      139.30      130.68      5.56 o 
   2   0  11      306.35      299.34      9.51 o 
   3   0  11      274.66      260.34     11.99 o 
   4   0  11      274.32      267.52      9.20 o 
   5   0  11       49.30       45.93      4.36 o 
   6   0  11      103.71       94.12      6.14 o 
   7   0  11       37.78       33.55      4.10 o 
  -8   1  11       15.94       15.76      4.11 o 
  -7   1  11       27.38       34.94      5.48 o 
  -6   1  11       70.22       79.82      6.51 o 
  -5   1  11      148.87      134.30      5.45 o 
  -4   1  11        1.18        0.70      0.97 o 
  -3   1  11      685.06      673.91     44.87 o 
  -2   1  11        1.08        1.71      1.04 o 
  -1   1  11       11.48       11.84      2.05 o 
   0   1  11       23.75       26.80      3.94 o 
   1   1  11       78.80       78.36      4.34 o 
   2   1  11       13.61       14.24      2.91 o 
   3   1  11        0.40        0.87      1.45 o 
   4   1  11        0.51        0.00      1.70 o 
   5   1  11       28.75       33.87      3.85 o 
   6   1  11        9.09       11.63      3.94 o 
  -7   2  11        1.54        5.82      3.08 o 
  -6   2  11        1.22        0.82      1.56 o 
  -5   2  11       26.92       20.90      3.77 o 
  -4   2  11      127.01      127.09      7.54 o 
  -3   2  11       63.13       67.14      6.17 o 
  -2   2  11      583.98      560.14     14.27 o 
  -1   2  11      140.82      129.24      5.56 o 
   0   2  11      266.25      258.72      8.58 o 
   1   2  11      319.02      321.39     10.03 o 
   2   2  11      393.19      378.25     11.46 o 
   3   2  11       79.26       76.74     13.87 o 
   4   2  11       33.21       32.80      3.79 o 
   5   2  11      123.99      126.65     13.70 o 
   6   2  11       46.46       55.55      5.31 o 
  -6   3  11      120.02      132.57      8.22 o 
  -5   3  11      225.79      209.65     10.62 o 
  -4   3  11      124.12      131.54      7.88 o 
  -3   3  11        2.68        4.62      1.70 o 
  -2   3  11      188.51      212.62      7.63 o 
  -1   3  11      736.75      765.89     18.74 o 
   0   3  11      307.57      321.23     10.03 o 
   1   3  11       33.28       35.16      4.62 o 
   2   3  11       45.26       46.59      4.45 o 
   3   3  11       13.29        8.70      4.62 o 
   4   3  11        3.10        1.33      1.96 o 
   5   3  11       29.14       29.37      3.85 o 
  -7   4  11       13.55       16.44      4.11 o 
  -6   4  11       33.82       48.64      5.82 o 
  -5   4  11       61.95       55.15      6.17 o 
  -4   4  11       54.60       59.95      6.17 o 
  -3   4  11      247.98      258.63     12.33 o 
  -2   4  11       46.51       44.68      3.99 o 
  -1   4  11       73.57       80.81      4.72 o 
   0   4  11      183.31      183.57      7.22 o 
   1   4  11      706.61      692.53     18.02 o 
   2   4  11        0.43        0.00      1.39 o 
   3   4  11       55.94       56.43      4.93 o 
   4   4  11        0.90        1.65      2.05 o 
  -6   5  11      136.14      123.32      8.91 o 
  -5   5  11        0.82        2.06      2.40 o 
  -4   5  11       28.56       23.29      4.45 o 
  -3   5  11      247.38      227.12     11.65 o 
  -2   5  11      151.94      149.53      6.54 o 
  -1   5  11        0.90        1.64      2.91 o 
   0   5  11       28.83       31.59      4.11 o 
   1   5  11      250.53      227.58      8.68 o 
   2   5  11        4.40       10.00      2.47 o 
   3   5  11       26.04       30.86      3.99 o 
  -5   6  11      112.03      109.96      8.56 o 
  -4   6  11       60.76       68.85      7.54 o 
  -3   6  11      168.46      173.68     10.28 o 
  -2   6  11      105.82      111.62      8.56 o 
  -1   6  11       58.90       60.31      4.93 o 
   0   6  11      188.37      190.09      8.39 o 
   1   6  11       88.11       94.47      6.09 o 
   2   6  11       27.94       38.92      4.28 o 
  -4   7  11       39.01       37.00      5.82 o 
  -3   7  11       20.30       30.15      5.48 o 
  -2   7  11       32.04       33.91      5.82 o 
  -1   7  11       54.13       55.03      5.07 o 
   0   7  11       22.37       18.48      3.21 o 
   1   7  11       26.27       30.18      4.10 o 
  -1 -10  12       40.50       37.03      4.34 o 
   0 -10  12       45.03       46.14      5.48 o 
   1 -10  12       15.55       15.18      3.26 o 
   2 -10  12        1.21        1.70      2.39 o 
   3 -10  12        2.66        4.97      2.42 o 
   4 -10  12        1.07        1.21      1.89 o 
  -3  -9  12        0.54        1.03      2.47 o 
  -2  -9  12        0.89        0.00      1.94 o 
  -1  -9  12       16.99       12.23      2.88 o 
   0  -9  12       32.44       32.69      6.17 o 
   1  -9  12       33.93       35.00      6.17 o 
   2  -9  12       18.08       16.53      3.02 o 
   3  -9  12        0.32        0.00      1.58 o 
   4  -9  12        0.67        0.00      1.56 o 
   5  -9  12       20.88       14.22      3.39 o 
  -4  -8  12      141.38      129.02      8.56 o 
  -3  -8  12       77.62       63.82      5.41 o 
  -2  -8  12        0.83        0.83      2.05 o 
  -1  -8  12       81.85       79.76      9.08 o 
   0  -8  12      150.89      160.15      7.22 o 
   1  -8  12       26.88       29.64      6.68 o 
   2  -8  12        5.36        5.99      1.80 o 
   3  -8  12       58.83       56.80      3.89 o 
   4  -8  12       37.73       34.36      3.58 o 
   5  -8  12        0.36        0.66      1.71 o 
   6  -8  12        0.07        0.14      2.29 o 
  -5  -7  12       19.22       21.92      3.70 o 
  -4  -7  12       31.71       38.09      4.34 o 
  -3  -7  12       74.08       72.40      9.42 o 
  -2  -7  12      313.48      305.71     10.48 o 
  -1  -7  12      187.40      197.30      7.89 o 
   0  -7  12      304.50      295.43     10.10 o 
   1  -7  12       70.29       74.26      4.00 o 
   2  -7  12       50.86       57.13      3.76 o 
   3  -7  12      116.39      121.08      8.11 o 
   4  -7  12      273.29      265.96      7.84 o 
   5  -7  12        3.52        5.04      2.16 o 
   6  -7  12        2.37        1.03      2.18 o 
  -5  -6  12        6.32        5.68      2.53 o 
  -4  -6  12        0.48        0.00      2.23 o 
  -3  -6  12       86.54       75.35      6.17 o 
  -2  -6  12      290.74      306.19     10.34 o 
  -1  -6  12      482.61      466.98     13.51 o 
   0  -6  12      249.94      272.71      9.36 o 
   1  -6  12       20.73       22.77      2.78 o 
   2  -6  12       15.38       14.90      2.63 o 
   3  -6  12        0.52        0.00      1.36 o 
   4  -6  12       21.80       24.62      2.75 o 
   5  -6  12        0.49        0.00      1.58 o 
   6  -6  12        3.23        2.44      2.14 o 
  -6  -5  12       23.62       20.53      3.46 o 
  -5  -5  12        4.34        2.98      2.05 o 
  -4  -5  12       24.47       24.12      3.37 o 
  -3  -5  12       40.25       37.66      4.28 o 
  -2  -5  12       66.01       67.70      6.68 o 
  -1  -5  12        1.82        1.20      2.57 o 
   0  -5  12        9.21       10.96      2.34 o 
   1  -5  12       90.41       88.90      5.13 o 
   2  -5  12       62.62       50.77      3.35 o 
   3  -5  12       19.14       20.65      2.43 o 
   4  -5  12      146.67      136.86      5.26 o 
   5  -5  12       15.86       13.15      2.29 o 
   6  -5  12       12.92       13.76      2.37 o 
   7  -5  12       34.46       32.43      4.12 o 
  -6  -4  12      173.89      167.17     10.28 o 
  -5  -4  12        7.35       10.02      2.39 o 
  -4  -4  12       91.20       93.05      5.99 o 
  -3  -4  12      105.01       95.82      7.54 o 
  -2  -4  12      134.18      137.42     21.58 o 
  -1  -4  12       45.36       53.29      3.05 o 
   0  -4  12       14.20       14.24      1.83 o 
   1  -4  12       51.97       50.45      3.15 o 
   2  -4  12        3.60        1.28      1.31 o 
   3  -4  12       31.97       32.05      2.80 o 
   4  -4  12       69.23       69.08      3.82 o 
   5  -4  12       32.33       30.31      2.97 o 
   6  -4  12        3.99        3.88      1.78 o 
   7  -4  12        9.33       11.93      3.02 o 
  -7  -3  12       29.21       32.89      5.82 o 
  -6  -3  12       68.05       55.84      6.51 o 
  -5  -3  12       93.15       88.38      5.07 o 
  -4  -3  12       36.46       34.96      3.61 o 
  -3  -3  12       10.42       10.37      2.29 o 
  -2  -3  12        2.83        1.59      1.15 o 
  -1  -3  12      133.65      140.85      4.56 o 
   0  -3  12       32.98       35.91      2.56 o 
   1  -3  12      104.77      109.41      4.81 o 
   2  -3  12       75.06       74.11      3.56 o 
   3  -3  12        3.54        4.27      1.51 o 
   4  -3  12      122.03      120.28      4.71 o 
   5  -3  12        5.86        5.94      1.84 o 
   6  -3  12        6.56        2.00      1.64 o 
   7  -3  12        1.27        0.84      2.14 o 
  -7  -2  12      108.59      110.99      8.56 o 
  -6  -2  12       51.26       44.53      5.82 o 
  -5  -2  12      271.75      280.21     13.02 o 
  -4  -2  12      192.43      210.94      7.85 o 
  -3  -2  12      243.58      243.18      8.33 o 
  -2  -2  12      392.91      379.68      8.65 o 
  -1  -2  12      167.42      176.33      5.17 o 
   0  -2  12        2.60        0.88      1.02 o 
   1  -2  12      137.02      118.38      6.17 o 
   2  -2  12       60.29       49.37      7.74 o 
   3  -2  12       39.37       43.95      3.37 o 
   4  -2  12        6.33        6.19      2.26 o 
   5  -2  12       15.33       13.06      2.78 o 
   6  -2  12        0.17        1.47      2.02 o 
   7  -2  12        0.88        1.08      2.39 o 
  -7  -1  12       61.47       61.66      7.19 o 
  -6  -1  12      135.24      130.86      8.91 o 
  -5  -1  12      128.30      138.74      8.22 o 
  -4  -1  12      274.45      259.80      8.58 o 
  -3  -1  12      192.97      171.21      5.16 o 
  -2  -1  12       51.40       48.77      2.91 o 
  -1  -1  12       53.92       55.00      4.15 o 
   0  -1  12       21.27       21.24      2.02 o 
   1  -1  12      125.82      135.81      4.43 o 
   2  -1  12       27.48       27.60      3.12 o 
   3  -1  12       48.83       39.93      3.85 o 
   4  -1  12      132.81      127.82      6.42 o 
   5  -1  12        1.80        3.20      2.14 o 
   6  -1  12      265.55      291.97     11.99 o 
  -7   0  12       52.46       52.75      6.51 o 
  -6   0  12      108.93      108.93      7.88 o 
  -5   0  12       32.11       26.03      4.11 o 
  -4   0  12       45.34       36.02      4.62 o 
  -3   0  12     1021.44     1043.01     23.54 o 
  -2   0  12        1.81        0.94      1.11 o 
  -1   0  12       19.28       16.72      1.86 o 
   0   0  12        2.40        2.06      1.45 o 
   1   0  12        0.43        3.47      2.06 o 
   2   0  12        7.67        4.64      1.80 o 
   3   0  12      157.62      156.45     10.28 o 
   4   0  12      151.52      154.82      7.12 o 
   5   0  12        5.65        3.08      2.74 o 
   6   0  12        0.80        0.00      2.74 o 
  -7   1  12       38.42       33.91      5.48 o 
  -6   1  12      144.51      148.33      8.91 o 
  -5   1  12        4.32        5.09      1.64 o 
  -4   1  12        2.70        1.54      1.45 o 
  -3   1  12        3.02        2.54      1.64 o 
  -2   1  12      322.10      310.88      9.55 o 
  -1   1  12       14.55       12.97      3.25 o 
   0   1  12        8.22        7.94      1.89 o 
   1   1  12       75.56       74.68      4.44 o 
   2   1  12       43.66       51.42      4.36 o 
   3   1  12        8.32        7.63      2.29 o 
   4   1  12      132.97      124.49      6.39 o 
   5   1  12      251.68      260.30     17.30 o 
   6   1  12       15.90       17.67      3.51 o 
  -5   2  12        0.51        2.74      2.40 o 
  -4   2  12      193.55      201.08      9.93 o 
  -3   2  12       57.53       41.12      8.56 o 
  -2   2  12      154.19      154.68      6.39 o 
  -1   2  12        7.05        4.41      1.80 o 
   0   2  12        1.66        0.29      1.39 o 
   1   2  12       95.89       89.41      6.51 o 
   2   2  12       77.21       70.50      5.02 o 
   3   2  12      164.40      167.34      7.36 o 
   4   2  12        7.30        4.62      2.23 o 
   5   2  12       15.43       14.17      4.80 o 
  -6   3  12      101.25       98.66      7.54 o 
  -5   3  12       20.41       21.92      4.11 o 
  -4   3  12        4.11        5.48      2.74 o 
  -3   3  12      153.37      154.15      8.91 o 
  -2   3  12       77.46       80.44      4.58 o 
  -1   3  12       21.20       22.47      2.88 o 
   0   3  12       24.29       18.50      3.77 o 
   1   3  12      121.85      119.54      6.04 o 
   2   3  12       79.75       85.45      5.90 o 
   3   3  12       33.50       32.55      4.62 o 
   4   3  12       34.04       38.91      4.44 o 
  -6   4  12       85.83       92.15      8.56 o 
  -5   4  12      186.75      166.83     10.28 o 
  -4   4  12      116.26      118.87      8.22 o 
  -3   4  12      139.13      140.79      8.91 o 
  -2   4  12       66.72       70.92      4.96 o 
  -1   4  12        6.02        8.91      3.08 o 
   0   4  12       59.45       57.21      4.58 o 
   1   4  12      352.21      319.01     10.73 o 
   2   4  12       48.57       46.07      4.58 o 
   3   4  12       17.78       19.14      3.37 o 
  -5   5  12       18.47       23.64      4.80 o 
  -4   5  12        8.79        9.25      3.43 o 
  -3   5  12      157.64      158.26      9.93 o 
  -2   5  12      162.04      169.28      7.38 o 
  -1   5  12      107.77      104.28     10.11 o 
   0   5  12       13.03       21.36      3.37 o 
   1   5  12      104.11      103.38      6.25 o 
   2   5  12       60.54       49.78      4.77 o 
  -4   6  12       34.21       35.97      5.82 o 
  -3   6  12       13.23        6.85      3.43 o 
  -2   6  12       43.67       58.58      6.85 o 
  -1   6  12       81.07       78.52      5.80 o 
   0   6  12       50.72       51.79      5.07 o 
   1   6  12       31.48       30.04      4.62 o 
   0 -10  13        0.55        3.32      2.39 o 
   1 -10  13       20.97       22.17      4.45 o 
   2 -10  13        1.63        1.54      2.42 o 
   3 -10  13        8.11       13.02      3.12 o 
  -2  -9  13        0.81        2.06      2.42 o 
  -1  -9  13       15.15       11.03      3.08 o 
   0  -9  13        3.33        2.02      2.14 o 
   1  -9  13        0.49        1.69      2.22 o 
   2  -9  13        4.67        8.11      2.88 o 
   3  -9  13        0.12        0.00      1.56 o 
   4  -9  13       14.21       18.11      2.77 o 
  -3  -8  13       37.10       36.44      4.19 o 
  -2  -8  13       17.64       18.27      3.21 o 
  -1  -8  13       21.71       19.35      3.37 o 
   0  -8  13       12.66       14.73      4.80 o 
   1  -8  13        6.87        8.56      2.47 o 
   2  -8  13       15.14       18.45      3.12 o 
   3  -8  13        3.06        2.22      1.76 o 
   4  -8  13      136.43      118.48      5.32 o 
   5  -8  13       46.65       49.83      4.08 o 
  -4  -7  13       18.81       20.97      3.61 o 
  -3  -7  13       40.49       42.87      4.53 o 
  -2  -7  13       76.93       70.83      6.51 o 
  -1  -7  13       59.60       58.04      4.93 o 
   0  -7  13      176.24      202.09      9.42 o 
   1  -7  13      181.69      189.67      7.95 o 
   2  -7  13       74.18       75.89      4.40 o 
   3  -7  13        2.59        4.17      1.84 o 
   4  -7  13      146.04      138.23      5.59 o 
   5  -7  13       38.79       44.92      3.89 o 
   6  -7  13       44.69       47.84      5.65 o 
  -5  -6  13       14.90       14.22      3.04 o 
  -4  -6  13        1.05        5.22      2.39 o 
  -3  -6  13       16.17       20.35      3.26 o 
  -2  -6  13        4.93        7.88      2.53 o 
  -1  -6  13      318.57      301.26     10.24 o 
   0  -6  13       67.56       72.78      5.99 o 
   1  -6  13        0.27        0.00      1.38 o 
   2  -6  13        1.00        0.47      1.36 o 
   3  -6  13       19.06       16.17      2.33 o 
   4  -6  13        0.16        0.00      1.36 o 
   5  -6  13        0.23        0.00      1.56 o 
   6  -6  13        1.56        1.62      2.29 o 
  -5  -5  13       43.71       45.49      6.51 o 
  -4  -5  13       10.45        6.77      2.57 o 
  -3  -5  13       22.31       25.60      3.37 o 
  -2  -5  13       11.04        8.66      2.91 o 
  -1  -5  13      102.17      117.44      5.90 o 
   0  -5  13      256.27      247.41      6.98 o 
   1  -5  13       25.21       21.99      2.40 o 
   2  -5  13        0.49        0.86      1.31 o 
   3  -5  13       24.68       34.78      3.07 o 
   4  -5  13       36.81       32.99      3.03 o 
   5  -5  13        8.15        6.76      2.00 o 
   6  -5  13        0.21        0.53      1.71 o 
  -6  -4  13       51.64       40.42      6.17 o 
  -5  -4  13        0.29        1.71      2.05 o 
  -4  -4  13        0.39        1.73      1.89 o 
  -3  -4  13       23.32       20.85      3.12 o 
  -2  -4  13       21.83       20.10      2.96 o 
  -1  -4  13       18.87       19.60      2.13 o 
   0  -4  13        0.64        0.24      1.11 o 
   1  -4  13       22.04       24.69      4.68 o 
   2  -4  13       17.30       20.19      3.06 o 
   3  -4  13        1.29        0.41      1.36 o 
   4  -4  13       14.14       21.62      2.57 o 
   5  -4  13        9.00       11.07      2.29 o 
   6  -4  13        3.08        1.36      1.76 o 
  -6  -3  13       81.16       81.87      7.88 o 
  -5  -3  13       36.15       46.47      4.44 o 
  -4  -3  13       10.33       15.65      2.78 o 
  -3  -3  13       42.63       48.50      4.10 o 
  -2  -3  13      162.17      183.74      7.31 o 
  -1  -3  13      274.88      265.98      6.98 o 
   0  -3  13       71.12       78.04      3.62 o 
   1  -3  13      149.49      157.89      5.24 o 
   2  -3  13      133.80      136.54      4.96 o 
   3  -3  13       57.73       66.68      5.38 o 
   4  -3  13        2.55        1.71      1.39 o 
   5  -3  13       40.36       52.18      5.31 o 
   6  -3  13        0.18        0.00      2.29 o 
  -6  -2  13      120.70      115.10      8.56 o 
  -5  -2  13      138.87      143.87      8.91 o 
  -4  -2  13        4.74        4.41      2.05 o 
  -3  -2  13       60.02       62.02      4.62 o 
  -2  -2  13       87.09       90.73      5.50 o 
  -1  -2  13       62.57       64.16      3.24 o 
   0  -2  13       52.59       44.02      7.63 o 
   1  -2  13       98.37       77.82     12.66 o 
   2  -2  13      111.97      111.44      7.29 o 
   3  -2  13       93.14       97.39      5.56 o 
   4  -2  13      134.78      148.70      7.12 o 
   5  -2  13       37.44       30.27      3.95 o 
   6  -2  13       23.01       20.55      3.51 o 
  -6  -1  13       35.80       42.48      5.82 o 
  -5  -1  13       65.82       62.35      6.51 o 
  -4  -1  13       33.57       34.45      3.61 o 
  -3  -1  13      594.45      607.16     12.54 o 
  -2  -1  13        1.52        0.00      0.98 o 
  -1  -1  13       12.20       14.17      1.80 o 
   0  -1  13        9.44        8.70      2.05 o 
   1  -1  13      355.77      336.79     10.48 o 
   2  -1  13      189.92      186.99      7.46 o 
   3  -1  13      104.95      116.95      8.74 o 
   4  -1  13      348.53      351.38     11.84 o 
   5  -1  13       86.32       92.94     12.67 o 
   6  -1  13        4.76        6.48      3.25 o 
  -6   0  13       15.56       19.18      4.11 o 
  -5   0  13        9.70        5.14      3.08 o 
  -4   0  13       10.64        8.28      2.65 o 
  -3   0  13      158.30      154.57      5.09 o 
  -2   0  13      344.88      341.59     10.34 o 
  -1   0  13        0.63        0.00      2.57 o 
   0   0  13        2.19        1.05      1.56 o 
   1   0  13      154.09      144.04      6.39 o 
   2   0  13      116.85      127.93      6.28 o 
   3   0  13        2.33        2.48      1.89 o 
   4   0  13        7.92        7.63      2.47 o 
   5   0  13      106.48      106.60      6.67 o 
  -4   1  13       42.75       48.30      5.48 o 
  -3   1  13        0.70        1.71      1.71 o 
  -2   1  13      267.16      264.16      8.82 o 
  -1   1  13      358.25      338.61     10.62 o 
   0   1  13      203.12      200.77      7.71 o 
   1   1  13        3.06        5.02      2.05 o 
   2   1  13      103.09      109.26      5.90 o 
   3   1  13       26.12       31.59      4.28 o 
   4   1  13       10.61        9.25      3.43 o 
   5   1  13        0.70        0.00      2.74 o 
  -5   2  13       77.28       74.34      6.85 o 
  -4   2  13       54.56       59.95      6.17 o 
  -3   2  13       35.47       44.12      3.99 o 
  -2   2  13      133.73      114.72      5.56 o 
  -1   2  13       12.54       13.54      2.53 o 
   0   2  13        0.48        0.62      1.80 o 
   1   2  13       30.31       29.34      3.51 o 
   2   2  13        3.07        3.43      2.40 o 
   3   2  13       39.64       37.48      4.10 o 
   4   2  13        0.25        0.30      1.88 o 
  -6   3  13       57.00       78.79      7.54 o 
  -5   3  13       94.86      134.63      8.91 o 
  -4   3  13       40.88       38.02      5.14 o 
  -3   3  13      141.09      133.26      8.56 o 
  -2   3  13      264.38      278.68      9.44 o 
  -1   3  13       30.89       24.04      3.21 o 
   0   3  13       25.66       21.30      3.04 o 
   1   3  13      151.19      139.92      8.56 o 
   2   3  13      119.72      103.58      5.90 o 
   3   3  13        4.16        4.33      2.29 o 
  -5   4  13      115.24      136.68      9.25 o 
  -4   4  13       56.95       69.88      7.19 o 
  -3   4  13      145.95      160.32      9.93 o 
  -2   4  13      309.26      334.29     11.00 o 
  -1   4  13      110.34      118.61      6.14 o 
   0   4  13       51.64       61.33      7.71 o 
   1   4  13      331.60      316.77     10.97 o 
   2   4  13       86.68       89.65      6.39 o 
  -4   5  13       26.43       27.75      5.14 o 
  -3   5  13      210.23      203.82     11.65 o 
  -2   5  13       17.76       21.24      4.45 o 
  -1   5  13      162.04      156.55      9.93 o 
   0   5  13        3.13        4.95      2.39 o 
   1   5  13       64.04       61.15      5.26 o 
  -1  -9  14        0.17        2.98      2.39 o 
   0  -9  14        1.25        0.79      2.29 o 
   1  -9  14       11.06        7.19      2.88 o 
   2  -9  14        3.44        3.43      3.43 o 
   3  -9  14        1.05        3.64      2.74 o 
  -2  -8  14       21.28       18.02      3.51 o 
  -1  -8  14        2.06        3.27      2.39 o 
   0  -8  14        5.09        4.76      2.39 o 
   1  -8  14       10.72       13.27      3.12 o 
   2  -8  14        5.58        6.01      2.63 o 
   3  -8  14       10.51       16.00      2.62 o 
   4  -8  14       82.77       77.80      5.01 o 
  -3  -7  14       16.37       19.49      3.61 o 
  -2  -7  14        1.54        2.51      2.29 o 
  -1  -7  14       13.16       15.00      3.12 o 
   0  -7  14       14.11       13.61      2.88 o 
   1  -7  14        0.20        0.00      1.94 o 
   2  -7  14        9.05        7.39      2.04 o 
   3  -7  14       41.13       32.85      3.35 o 
   4  -7  14       43.50       42.10      3.75 o 
   5  -7  14        5.18        5.08      2.16 o 
  -4  -6  14        0.90        0.00      2.05 o 
  -3  -6  14       49.35       54.97      5.31 o 
  -2  -6  14        3.26        5.48      2.53 o 
  -1  -6  14       36.88       27.53      4.62 o 
   0  -6  14      135.47      116.94      7.37 o 
   1  -6  14       85.90       89.62      5.86 o 
   2  -6  14       29.47       34.31      3.20 o 
   3  -6  14        0.53        1.26      1.71 o 
   4  -6  14       62.37       56.76      4.15 o 
   5  -6  14       32.75       28.36      4.26 o 
  -5  -5  14        8.68       12.36      3.12 o 
  -4  -5  14       24.88       28.74      3.85 o 
  -3  -5  14       33.14       30.64      3.85 o 
  -2  -5  14       73.82       78.35      6.85 o 
  -1  -5  14        5.44        8.24      4.45 o 
   0  -5  14        6.47        4.03      1.64 o 
   1  -5  14        0.20        0.00      1.20 o 
   2  -5  14        2.03        0.67      1.49 o 
   3  -5  14        9.30        9.74      2.71 o 
   4  -5  14       21.32       24.60      2.97 o 
   5  -5  14        5.35        4.70      2.09 o 
  -5  -4  14        0.75        0.00      2.05 o 
  -4  -4  14        0.89        0.00      2.05 o 
  -3  -4  14       20.97       19.49      3.12 o 
  -2  -4  14        2.86        3.53      2.05 o 
  -1  -4  14      148.23      147.52      6.58 o 
   0  -4  14        3.94        6.14      1.64 o 
   1  -4  14       14.89       16.46      2.34 o 
   2  -4  14       37.52       37.53      3.15 o 
   3  -4  14       18.69       17.75      2.81 o 
   4  -4  14        0.78        2.74      1.69 o 
   5  -4  14       36.31       37.48      3.42 o 
  -5  -3  14       89.91      101.74      8.22 o 
  -4  -3  14       80.83       85.26      6.68 o 
  -3  -3  14       82.81       93.04      9.25 o 
  -2  -3  14       77.06       81.99      5.25 o 
  -1  -3  14       14.09       17.60      2.13 o 
   0  -3  14      101.32      101.62      4.17 o 
   1  -3  14       47.26       47.08      3.28 o 
   2  -3  14      105.25      105.41      4.98 o 
   3  -3  14        4.45        6.09      1.74 o 
   4  -3  14       18.63       21.99      4.80 o 
   5  -3  14        0.32        0.00      2.05 o 
  -6  -2  14       59.27       62.35      7.19 o 
  -5  -2  14      111.66      112.02      8.56 o 
  -4  -2  14        3.94        6.68      2.42 o 
  -3  -2  14       88.05       98.48      6.17 o 
  -2  -2  14       45.50       49.62      3.28 o 
  -1  -2  14       59.95       60.94      3.45 o 
   0  -2  14        2.26        4.05      2.28 o 
   1  -2  14       51.06       48.36      4.19 o 
   2  -2  14      108.86      110.54      5.90 o 
   3  -2  14       65.78       56.66      4.96 o 
   4  -2  14      155.77      155.37      7.60 o 
   5  -2  14       33.85       33.33      4.19 o 
  -6  -1  14        5.35        4.80      3.43 o 
  -5  -1  14       24.68       23.98      4.80 o 
  -4  -1  14       75.79       62.20      4.93 o 
  -3  -1  14        5.16        6.63      1.69 o 
  -2  -1  14       50.45       49.63      4.19 o 
  -1  -1  14       54.68       59.84      6.34 o 
   0  -1  14        8.65        4.96      2.05 o 
   1  -1  14       25.24       28.05      3.51 o 
   2  -1  14       62.69       62.87      4.93 o 
   3  -1  14      136.32      140.13      6.77 o 
   4  -1  14       45.91       56.59      5.17 o 
   5  -1  14       28.75       31.83      4.45 o 
  -6   0  14       47.01       51.38      6.51 o 
  -3   0  14       24.07       25.20      3.12 o 
  -2   0  14       79.59       85.36      5.18 o 
  -1   0  14      133.59      136.96      6.24 o 
   0   0  14      155.37      155.27      9.08 o 
   1   0  14      153.85      144.47      6.63 o 
   2   0  14      210.69      221.44      8.82 o 
   3   0  14      119.68      131.19      6.87 o 
   4   0  14      124.51      142.53      7.37 o 
  -4   1  14       26.53       19.53      3.77 o 
  -3   1  14      221.90      211.81      7.95 o 
  -2   1  14        0.63        0.21      1.56 o 
  -1   1  14       51.26       50.33      4.45 o 
   0   1  14       85.43       79.08      5.10 o 
   1   1  14      125.78      136.65      6.63 o 
   2   1  14      138.89      148.58      7.07 o 
   3   1  14       12.60        9.62      2.88 o 
   4   1  14        9.26        3.92      2.39 o 
  -5   2  14       27.12       31.86      5.14 o 
  -4   2  14        7.07        6.85      3.08 o 
  -3   2  14        9.85       14.34      3.77 o 
  -2   2  14       78.26       85.72      5.35 o 
  -1   2  14       74.00       67.06      5.07 o 
   0   2  14        8.49        5.48      2.18 o 
   1   2  14        9.10       10.81      2.78 o 
   2   2  14      172.00      177.63      7.95 o 
   3   2  14        0.40        0.00      2.40 o 
  -5   3  14      130.12      143.19      9.25 o 
  -4   3  14       89.20       83.93      7.88 o 
  -3   3  14       16.19       26.72      4.80 o 
  -2   3  14      188.21      185.54      7.74 o 
  -1   3  14       22.94       19.40      3.15 o 
   0   3  14        0.62        3.30      2.22 o 
   1   3  14       25.33       31.44      3.95 o 
   2   3  14      206.23      211.36     11.99 o 
  -4   4  14      116.02      141.82      9.59 o 
  -3   4  14      236.25      228.49     12.33 o 
  -2   4  14       74.83       80.45     11.48 o 
  -1   4  14      328.63      341.54     13.02 o 
   0   4  14       27.17       33.46      4.10 o 
   1   4  14       51.18       49.09      4.83 o 
  -1  -8  15       14.89        8.95      2.88 o 
   0  -8  15       27.96       28.32      4.10 o 
   1  -8  15       33.46       32.00      4.19 o 
   2  -8  15       15.51       20.34      4.45 o 
   3  -8  15       40.70       34.94      3.55 o 
  -2  -7  15        8.57        9.80      2.78 o 
  -1  -7  15        4.72        0.40      2.29 o 
   0  -7  15        4.85        4.02      2.63 o 
   1  -7  15       36.14       36.24      4.19 o 
   2  -7  15        1.09        0.00      1.63 o 
   3  -7  15        1.33        0.00      1.78 o 
   4  -7  15        1.04        0.15      1.84 o 
  -3  -6  15       16.31       20.47      3.61 o 
  -2  -6  15       38.23       39.25      6.34 o 
  -1  -6  15       25.42       24.59      7.02 o 
   0  -6  15      104.81      106.31      6.14 o 
   1  -6  15       34.86       29.97      5.31 o 
   2  -6  15        0.75        1.82      1.67 o 
   3  -6  15        2.81        3.62      1.86 o 
   4  -6  15       16.92       15.67      2.70 o 
  -4  -5  15        4.23        4.99      2.47 o 
  -3  -5  15       23.87       26.84      4.28 o 
  -2  -5  15        0.33        1.33      2.05 o 
  -1  -5  15        3.92        1.97      2.05 o 
   0  -5  15        0.30        1.79      2.05 o 
   1  -5  15       11.53       10.17      2.20 o 
   2  -5  15       21.80       19.18      2.63 o 
   3  -5  15        1.66        2.22      1.76 o 
   4  -5  15        4.31        4.76      2.19 o 
  -4  -4  15        0.29        0.32      2.29 o 
  -3  -4  15       26.02       27.78      3.70 o 
  -2  -4  15      154.71      158.15      7.31 o 
  -1  -4  15       83.18       87.41      9.42 o 
   0  -4  15      173.68      178.96      6.02 o 
   1  -4  15        1.71        1.09      1.39 o 
   2  -4  15       22.82       21.74      3.68 o 
   3  -4  15        8.05        6.73      1.96 o 
   4  -4  15        0.11        0.41      2.29 o 
  -5  -3  15       29.06       31.52      5.48 o 
  -4  -3  15      123.75      145.45     10.11 o 
  -3  -3  15       45.84       43.97      4.48 o 
  -2  -3  15      278.64      303.10     10.34 o 
  -1  -3  15       37.60       37.97      3.09 o 
   0  -3  15       35.63       36.09      3.08 o 
   1  -3  15       37.36       39.74      3.55 o 
   2  -3  15       27.31       28.71      5.14 o 
   3  -3  15        4.72        7.76      3.77 o 
   4  -3  15        5.45        5.38      2.47 o 
  -5  -2  15       15.08       15.07      4.45 o 
  -4  -2  15        0.26        1.20      2.18 o 
  -3  -2  15       32.15       32.59      3.85 o 
  -2  -2  15      211.05      224.68      6.73 o 
  -1  -2  15       55.74       51.71      4.44 o 
   0  -2  15        6.91        5.25      2.14 o 
   1  -2  15       25.46       29.52      3.61 o 
   2  -2  15        5.33        8.74      2.29 o 
   3  -2  15        3.67        2.28      2.14 o 
   4  -2  15        3.00        2.38      2.22 o 
  -5  -1  15       65.50       74.34      7.54 o 
  -4  -1  15       19.14       16.44      4.80 o 
  -3  -1  15        6.04       13.02      4.45 o 
  -2  -1  15       16.27       16.20      2.79 o 
  -1  -1  15       18.06       19.60      2.96 o 
   0  -1  15        2.23        3.19      1.89 o 
   1  -1  15        3.47        0.00      1.64 o 
   2  -1  15        1.16        2.20      1.96 o 
   3  -1  15        1.53        1.71      2.14 o 
   4  -1  15        6.98       12.03      3.26 o 
  -3   0  15       25.89       22.53      5.14 o 
  -2   0  15       42.73       45.59      4.28 o 
  -1   0  15      239.64      234.16      8.92 o 
   0   0  15       55.69       59.42      7.71 o 
   1   0  15       21.02       22.32      3.29 o 
   2   0  15       17.52       19.37      3.26 o 
   3   0  15       63.16       61.44      8.39 o 
  -4   1  15       32.38       47.96      5.82 o 
  -3   1  15        1.20        2.89      2.14 o 
  -2   1  15        8.54        8.58      2.39 o 
  -1   1  15        6.46        5.04      2.05 o 
   0   1  15        6.72        7.72      2.29 o 
   1   1  15       14.01       13.89      2.91 o 
   2   1  15       46.94       45.30      4.58 o 
   3   1  15        7.75        9.13      2.78 o 
  -4   2  15       48.98       47.27      5.82 o 
  -3   2  15        7.78       11.99      3.43 o 
  -2   2  15       83.38       73.46      5.51 o 
  -1   2  15        1.07        2.82      2.14 o 
   0   2  15        9.27        7.85      2.63 o 
   1   2  15        5.36        7.85      2.53 o 
   2   2  15      134.07      133.25      7.22 o 
  -3   3  15       36.95       37.34      5.82 o 
  -2   3  15       40.54       42.34      4.19 o 
  -1   3  15      142.05      147.31      7.36 o 
   0   3  15       30.23       29.73      6.34 o 
  -1  -7  16        5.47        0.51      2.57 o 
   0  -7  16        2.98        6.21      2.78 o 
   1  -7  16       43.14       46.36      4.93 o 
   2  -7  16       18.74       18.16      5.48 o 
  -2  -6  16       11.08       11.59      3.02 o 
  -1  -6  16        2.56        1.48      2.29 o 
   0  -6  16        5.98        3.08      2.42 o 
   1  -6  16        2.86        0.00      2.05 o 
   2  -6  16        3.29        3.83      1.96 o 
   3  -6  16        0.06        0.00      1.80 o 
  -3  -5  16       28.25       34.66      4.28 o 
  -2  -5  16       11.14       12.96      3.12 o 
  -1  -5  16        7.72       10.31      5.48 o 
   0  -5  16       65.12       69.94     10.79 o 
   1  -5  16        3.08        3.81      2.33 o 
   2  -5  16       42.10       43.93      3.73 o 
   3  -5  16        9.44        9.44      2.20 o 
  -3  -4  16        0.48        0.00      2.14 o 
  -2  -4  16       82.60       85.01      5.75 o 
  -1  -4  16       30.80       33.81      4.10 o 
   0  -4  16       32.80       36.05      3.27 o 
   1  -4  16       11.58       16.07      2.53 o 
   2  -4  16       15.79       15.00      3.43 o 
   3  -4  16       21.98       19.17      4.97 o 
  -4  -3  16       80.88       88.38     13.19 o 
  -3  -3  16        2.56        3.57      2.57 o 
  -2  -3  16       77.49       79.56      7.19 o 
  -1  -3  16       81.14       78.15      4.33 o 
   0  -3  16        2.09        2.74      2.14 o 
   1  -3  16        4.43        1.11      3.43 o 
   2  -3  16       70.34       65.94      6.68 o 
   3  -3  16       41.83       43.58      4.72 o 
  -4  -2  16        8.82        9.11      3.02 o 
  -3  -2  16        7.02       14.04      4.45 o 
  -2  -2  16      109.27      110.99      9.59 o 
  -1  -2  16       74.14       85.80      5.64 o 
   0  -2  16       34.51       42.59      7.37 o 
   1  -2  16       49.65       46.60      4.53 o 
   2  -2  16        4.17        2.59      2.14 o 
   3  -2  16        2.70        5.31      2.53 o 
  -3  -1  16        6.48       13.02      4.80 o 
  -2  -1  16       21.01       19.76      3.11 o 
  -1  -1  16       25.31       32.03      7.54 o 
   0  -1  16       73.91       71.53      5.60 o 
   1  -1  16       89.37       83.09      6.00 o 
   2  -1  16        0.14        0.62      2.05 o 
   3  -1  16        0.71        3.43      3.43 o 
  -3   0  16       43.49       44.84      6.51 o 
  -2   0  16       17.32       18.33      3.21 o 
  -1   0  16        0.50        0.00      1.71 o 
   0   0  16        6.10        1.53      2.05 o 
   1   0  16       25.03       30.68      7.71 o 
   2   0  16        1.72        0.24      1.96 o 
  -3   1  16       19.30       29.80      5.14 o 
  -2   1  16       19.09       12.85      2.78 o 
  -1   1  16       19.42       19.36      3.60 o 
   0   1  16        5.78        5.31      2.42 o 
   1   1  16        0.37        0.34      2.14 o 
  -1   2  16       41.08       40.19      4.34 o 
   0  -5  17        4.06        6.75      3.43 o 
   1  -5  17        1.51        0.64      1.71 o 
  -1  -4  17       13.87       11.23      2.90 o 
   0  -4  17        0.60        0.34      3.77 o 
   1  -4  17        0.21        1.54      2.18 o 
  -2  -3  17       17.58       22.95      5.82 o 
  -1  -3  17        7.74        8.22      4.11 o 
   0  -3  17       18.68       17.91      3.12 o 
   1  -3  17        4.43        4.63      2.53 o 
  -2  -2  17       59.85       73.65      9.25 o 
  -1  -2  17       15.10       14.88      3.04 o 
   0  -2  17       19.64       21.50      3.46 o 
   1  -2  17        9.60       12.41      3.21 o 
  -1  -1  17       65.11       67.48      5.56 o 
   0  -1  17        5.31        6.63      2.63 o 
                                                 
